# Supplementary material for: MEK inhibitor mirdametinib promotes fracture healing in osteofibrous dysplasia RASopathy
Source: J Clin Invest. 2026 Feb 26;136(9):e199048. doi: 10.1172/JCI199048 (PMC13132394; doi:10.1172/JCI199048)
Supplement: Supplemental tables 1-7 [file jci-136-199048-s098.xlsx]

## Sheet: Table S1
Table S1. Differentially expressed genes following capmatinib treatment.
Gene ID	Gene name	P-value	FDR p-value	Fold change
ENSG00000162496	DHRS3	1.43149e-25	1.88885e-21	2.9976
ENSG00000013588	GPRC5A	3.43935e-13	2.26911e-09	2.07244
ENSG00000107738	VSIR	3.01788e-10	6.63682e-07	2.14533
ENSG00000155792	DEPTOR	9.95044e-10	1.45885e-06	2.18686
ENSG00000124212	PTGIS	2.11679e-08	1.86207e-05	2.09205
ENSG00000120217	CD274	4.33935e-08	3.57861e-05	-2.09293
ENSG00000171246	NPTX1	6.56682e-08	4.56048e-05	-3.4304
ENSG00000139318	DUSP6	7.11291e-07	0.000323637	-2.00796
ENSG00000148344	PTGES	9.77439e-07	0.000390828	2.03818
ENSG00000178445	GLDC	1.35018e-06	0.000507534	-3.37061
ENSG00000082126	MPP4	1.38471e-06	0.000507534	-2.57459
ENSG00000254692	---	1.83059e-06	0.00063565	-2.01609
ENSG00000064205	CCN5	2.43484e-06	0.000783604	2.14668
ENSG00000162595	DIRAS3	3.88465e-06	0.00106787	-3.36079
ENSG00000111913	RIPOR2	5.1897e-06	0.00134653	2.81675
ENSG00000205336	ADGRG1	5.47936e-06	0.00139039	-3.06164
ENSG00000111536	IL26	1.60533e-05	0.00311505	3.61251
ENSG00000196460	RFX8	1.91364e-05	0.00360329	-2.18925
ENSG00000107968	MAP3K8	2.26805e-05	0.00374087	2.03482
ENSG00000075213	SEMA3A	2.38957e-05	0.00384517	-2.86624
ENSG00000196611	MMP1	2.42491e-05	0.00385502	-3.14562
ENSG00000249967	---	8.81568e-05	0.00977504	7.7852
ENSG00000137959	IFI44L	0.000138475	0.0127775	-2.70063
ENSG00000288698	---	0.000209432	0.0169537	12.5192
ENSG00000159167	STC1	0.000241629	0.0185366	-3.11787
ENSG00000138678	GPAT3	0.000275172	0.0197331	-4.34859
ENSG00000122035	RASL11A	0.00042805	0.0260072	2.49301
ENSG00000205403	CFI	0.000528439	0.0296713	2.35031
ENSG00000144834	TAGLN3	0.000571433	0.0311573	-4.74903
ENSG00000249992	TMEM158	0.000775311	0.0369323	-2.45148
ENSG00000176928	GCNT4	0.000803605	0.0380056	2.22304
ENSG00000125810	CD93	0.00105803	0.0436232	-2.96954
ENSG00000104332	SFRP1	0.00116328	0.0460944	-2.01124
ENSG00000289346	---	0.00123215	0.0476834	4.5789

## Sheet: Table S2
Table S2. Differentially expressed genes following mirdametinib treatment.
Gene ID	Gene name	P-value	FDR p-value	Fold change
ENSG00000130176	CNN1	5.26856e-125	6.25905e-121	4.05207
ENSG00000173641	HSPB7	1.82361e-82	1.08322e-78	4.64992
ENSG00000172403	SYNPO2	4.42075e-81	1.75062e-77	3.54682
ENSG00000109846	CRYAB	5.62656e-78	1.67109e-74	3.12942
ENSG00000107796	ACTA2	4.0054e-66	9.51683e-63	2.52027
ENSG00000186847	KRT14	3.60036e-58	7.12871e-55	5.93052
ENSG00000143631	FLG	2.69872e-54	4.58012e-51	2.60379
ENSG00000070404	FSTL3	1.83257e-53	2.72137e-50	2.53602
ENSG00000163431	LMOD1	1.12909e-52	1.4904e-49	2.78382
ENSG00000076706	MCAM	4.08524e-50	4.85327e-47	2.42676
ENSG00000108691	CCL2	5.83931e-50	6.30645e-47	-2.50966
ENSG00000143367	TUFT1	9.59479e-48	9.49884e-45	2.47171
ENSG00000143320	CRABP2	1.27522e-47	1.16536e-44	3.01162
ENSG00000139289	PHLDA1	8.08195e-47	6.85811e-44	-3.07966
ENSG00000139318	DUSP6	3.26995e-46	2.5898e-43	-5.44535
ENSG00000135480	KRT7	2.03112e-44	1.50811e-41	2.78283
ENSG00000072952	IRAG1	2.61063e-44	1.82437e-41	4.40033
ENSG00000149596	JPH2	1.59504e-43	1.05273e-40	4.23816
ENSG00000057019	DCBLD2	7.6246e-42	4.76738e-39	-2.50597
ENSG00000119280	C1orf198	1.60957e-41	9.56085e-39	2.47732
ENSG00000125148	MT2A	4.13696e-41	2.34033e-38	-2.03052
ENSG00000166165	CKB	1.80341e-40	9.7384e-38	3.67905
ENSG00000211455	STK38L	2.61716e-40	1.35182e-37	2.54255
ENSG00000164171	ITGA2	6.5167e-38	3.22577e-35	-3.71426
ENSG00000182575	NXPH3	5.48323e-37	2.60563e-34	3.36078
ENSG00000197594	ENPP1	1.04597e-36	4.77926e-34	-2.57188
ENSG00000106772	PRUNE2	2.77288e-36	1.22007e-33	2.25938
ENSG00000165617	DACT1	1.14055e-35	4.67233e-33	2.55473
ENSG00000106211	HSPB1	1.85339e-35	7.33944e-33	2.3329
ENSG00000144136	SLC20A1	4.01563e-35	1.53889e-32	-2.36964
ENSG00000107738	VSIR	2.23461e-34	8.29597e-32	2.66174
ENSG00000175274	TP53I11	2.82694e-34	1.0177e-31	2.21895
ENSG00000213626	LBH	2.23006e-33	7.16031e-31	2.27125
ENSG00000109063	MYH3	4.00493e-33	1.25207e-30	8.78982
ENSG00000006468	ETV1	4.44685e-33	1.35458e-30	-4.07839
ENSG00000119938	PPP1R3C	5.57558e-33	1.65595e-30	2.05326
ENSG00000137124	ALDH1B1	1.0491e-31	2.89844e-29	2.19994
ENSG00000272398	CD24	4.15576e-30	1.07327e-27	3.65944
ENSG00000100439	ABHD4	8.09225e-30	2.04545e-27	2.13668
ENSG00000104936	DMPK	1.05281e-29	2.6057e-27	2.97131
ENSG00000072571	HMMR	2.07716e-29	5.03606e-27	-2.76151
ENSG00000146376	ARHGAP18	2.85846e-28	6.7917e-26	-2.16156
ENSG00000164109	MAD2L1	3.77012e-27	8.61327e-25	-2.30272
ENSG00000142910	TINAGL1	4.51909e-27	1.01296e-24	2.01597
ENSG00000104738	MCM4	9.92198e-27	2.18284e-24	-2.43489
ENSG00000107984	DKK1	1.13842e-26	2.45898e-24	-2.09981
ENSG00000164611	PTTG1	2.0485e-26	4.2695e-24	-2.00068
ENSG00000184254	ALDH1A3	2.23208e-26	4.57192e-24	-2.72029
ENSG00000135636	DYSF	3.05537e-26	6.15217e-24	2.32634
ENSG00000072163	LIMS2	5.52638e-26	1.07629e-23	2.46041
ENSG00000024526	DEPDC1	7.26402e-26	1.39188e-23	-2.50399
ENSG00000163017	ACTG2	8.01863e-26	1.51208e-23	3.01334
ENSG00000134057	CCNB1	9.5884e-26	1.77985e-23	-2.18562
ENSG00000168078	PBK	1.6412e-25	2.99961e-23	-2.74859
ENSG00000128805	ARHGAP22	2.08731e-25	3.75717e-23	-2.65132
ENSG00000144476	ACKR3	2.4432e-25	4.33212e-23	3.45184
ENSG00000140511	HAPLN3	3.73687e-25	6.43392e-23	2.65333
ENSG00000198826	ARHGAP11A	1.12901e-24	1.8891e-22	-2.26202
ENSG00000123975	CKS2	1.16316e-24	1.91922e-22	-2.06372
ENSG00000101265	RASSF2	1.08542e-23	1.69668e-21	3.55175
ENSG00000275126	H4C13	1.10634e-23	1.70693e-21	-2.40957
ENSG00000166482	MFAP4	1.38694e-23	2.08568e-21	2.46568
ENSG00000277157	H4C4	2.60675e-23	3.87103e-21	-2.16503
ENSG00000128342	LIF	2.93333e-23	4.28556e-21	-2.06256
ENSG00000169583	CLIC3	2.98628e-23	4.28556e-21	3.88122
ENSG00000278637	H4C1	2.99564e-23	4.28556e-21	-2.5106
ENSG00000175592	FOSL1	1.36008e-22	1.85721e-20	-2.55375
ENSG00000274290	H2BC6	1.55817e-22	2.07952e-20	-2.67397
ENSG00000138778	CENPE	1.5754e-22	2.07952e-20	-2.46074
ENSG00000275714	H3C1	3.49083e-22	4.41182e-20	-2.27305
ENSG00000141469	SLC14A1	8.80419e-22	1.06728e-19	-2.26425
ENSG00000197409	H3C4	2.40592e-21	2.85823e-19	-2.46364
ENSG00000157514	TSC22D3	2.81224e-21	3.30786e-19	2.21354
ENSG00000178776	C5orf46	5.03829e-21	5.75527e-19	2.7394
ENSG00000126787	DLGAP5	5.64777e-21	6.39005e-19	-2.36016
ENSG00000166803	PCLAF	7.53343e-21	8.28677e-19	-2.18302
ENSG00000203814	H2BC18	1.06641e-20	1.16229e-18	-2.14631
ENSG00000156970	BUB1B	1.13263e-20	1.22324e-18	-2.60903
ENSG00000112118	MCM3	1.37866e-20	1.46236e-18	-2.11383
ENSG00000138160	KIF11	1.82453e-20	1.88482e-18	-2.43508
ENSG00000151320	AKAP6	3.03837e-20	3.05911e-18	3.04134
ENSG00000125885	MCM8	3.03851e-20	3.05911e-18	-2.41769
ENSG00000149948	HMGA2	3.60795e-20	3.54235e-18	-2.92511
ENSG00000171385	KCND3	3.82114e-20	3.72092e-18	2.40133
ENSG00000161888	SPC24	4.34318e-20	4.19488e-18	-2.47328
ENSG00000122952	ZWINT	5.65602e-20	5.33282e-18	-2.53204
ENSG00000080986	NDC80	7.14495e-20	6.58e-18	-2.55639
ENSG00000166886	NAB2	8.23135e-20	7.46477e-18	-2.01338
ENSG00000169679	BUB1	1.1668e-19	1.02679e-17	-2.46063
ENSG00000163507	CIP2A	1.2109e-19	1.05775e-17	-2.33776
ENSG00000278677	H2AC17	1.36381e-19	1.17406e-17	-2.45211
ENSG00000138182	KIF20B	1.55447e-19	1.32857e-17	-2.33483
ENSG00000142945	KIF2C	2.0907e-19	1.77411e-17	-2.50482
ENSG00000013297	CLDN11	2.15763e-19	1.80511e-17	-2.45261
ENSG00000276180	H4C9	2.18899e-19	1.81855e-17	-2.83327
ENSG00000099864	PALM	3.23014e-19	2.61048e-17	2.70907
ENSG00000151725	CENPU	5.81468e-19	4.66746e-17	-2.47182
ENSG00000089685	BIRC5	7.76499e-19	6.19115e-17	-2.01496
ENSG00000112742	TTK	1.0426e-18	8.20273e-17	-2.61964
ENSG00000073111	MCM2	1.08008e-18	8.38653e-17	-2.59898
ENSG00000168496	FEN1	1.16634e-18	8.93944e-17	-2.55247
ENSG00000276043	UHRF1	1.24988e-18	9.51835e-17	-2.48047
ENSG00000154839	SKA1	1.37233e-18	1.03843e-16	-2.53382
ENSG00000156802	ATAD2	1.74729e-18	1.31379e-16	-2.3446
ENSG00000076382	SPAG5	1.78871e-18	1.33647e-16	-2.34173
ENSG00000143228	NUF2	1.81364e-18	1.34663e-16	-3.12343
ENSG00000133083	DCLK1	2.26286e-18	1.66072e-16	2.2294
ENSG00000119969	HELLS	2.30933e-18	1.67285e-16	-2.68974
ENSG00000110031	LPXN	2.58273e-18	1.84836e-16	-2.25503
ENSG00000178860	MSC	4.43945e-18	3.13933e-16	2.07813
ENSG00000175063	UBE2C	5.14427e-18	3.59494e-16	-2.68583
ENSG00000124610	H1-1	5.93511e-18	4.09937e-16	-3.49869
ENSG00000162692	VCAM1	6.09578e-18	4.186e-16	-2.23132
ENSG00000087586	AURKA	1.1353e-17	7.49299e-16	-2.29962
ENSG00000140525	FANCI	1.29839e-17	8.47522e-16	-2.32626
ENSG00000092470	WDR76	1.65205e-17	1.06088e-15	-2.59353
ENSG00000198554	WDHD1	1.76514e-17	1.12741e-15	-2.18688
ENSG00000137804	NUSAP1	2.64929e-17	1.66527e-15	-2.36081
ENSG00000164647	STEAP1	2.8818e-17	1.80188e-15	-2.92338
ENSG00000171241	SHCBP1	4.62043e-17	2.84408e-15	-2.38537
ENSG00000228716	DHFR	4.71699e-17	2.88855e-15	-2.24932
ENSG00000100297	MCM5	5.04466e-17	3.05768e-15	-2.24257
ENSG00000117650	NEK2	5.62219e-17	3.39044e-15	-2.30538
ENSG00000124212	PTGIS	5.69483e-17	3.4169e-15	2.04639
ENSG00000138180	CEP55	8.50044e-17	5.04926e-15	-2.16131
ENSG00000118193	KIF14	9.23105e-17	5.45596e-15	-2.56195
ENSG00000111907	TPD52L1	9.92873e-17	5.83927e-15	2.25868
ENSG00000213551	DNAJC9	1.0477e-16	6.13139e-15	-2.037
ENSG00000163808	KIF15	1.10735e-16	6.41723e-15	-2.85639
ENSG00000115648	MLPH	1.13972e-16	6.57274e-15	-2.48023
ENSG00000163535	SGO2	1.43035e-16	8.09168e-15	-2.38077
ENSG00000221866	PLXNA4	1.83404e-16	1.01815e-14	-2.37333
ENSG00000134690	CDCA8	2.23727e-16	1.23041e-14	-2.62111
ENSG00000079616	KIF22	2.24746e-16	1.23041e-14	-2.0425
ENSG00000121621	KIF18A	2.3573e-16	1.28462e-14	-2.18182
ENSG00000183598	H3C13	2.40031e-16	1.30208e-14	-3.33773
ENSG00000101003	GINS1	3.73605e-16	1.98144e-14	-2.71287
ENSG00000274750	H3C6	4.89961e-16	2.55295e-14	-2.14175
ENSG00000165304	MELK	5.21493e-16	2.69362e-14	-2.0845
ENSG00000090889	KIF4A	7.85589e-16	3.98837e-14	-2.357
ENSG00000223953	C1QTNF5	1.08246e-15	5.35817e-14	2.01376
ENSG00000106819	ASPN	1.70811e-15	8.24893e-14	2.88334
ENSG00000147536	GINS4	1.84032e-15	8.81873e-14	-2.27109
ENSG00000111665	CDCA3	1.84095e-15	8.81873e-14	-2.47035
ENSG00000166801	FAM111A	1.89919e-15	9.06118e-14	-2.08609
ENSG00000166851	PLK1	3.46559e-15	1.62091e-13	-2.20414
ENSG00000102384	CENPI	3.71428e-15	1.73042e-13	-2.33997
ENSG00000012048	BRCA1	4.40977e-15	2.03055e-13	-2.33543
ENSG00000174371	EXO1	5.13307e-15	2.33643e-13	-2.91558
ENSG00000146670	CDCA5	5.42322e-15	2.45908e-13	-2.79068
ENSG00000104722	NEFM	5.54829e-15	2.50622e-13	-2.53592
ENSG00000101400	SNTA1	5.9847e-15	2.69311e-13	2.0376
ENSG00000112984	KIF20A	6.15381e-15	2.74839e-13	-2.01202
ENSG00000131153	GINS2	6.73892e-15	2.98725e-13	-2.82717
ENSG00000121152	NCAPH	7.52821e-15	3.30019e-13	-2.95706
ENSG00000064042	LIMCH1	7.75677e-15	3.38788e-13	2.03803
ENSG00000136158	SPRY2	9.04389e-15	3.93558e-13	-2.34682
ENSG00000164283	ESM1	1.19488e-14	5.08786e-13	-10.4881
ENSG00000186832	KRT16	1.31733e-14	5.58925e-13	12.2097
ENSG00000112029	FBXO5	2.44914e-14	1.01733e-12	-2.41422
ENSG00000178999	AURKB	2.55417e-14	1.05711e-12	-3.0864
ENSG00000164251	F2RL1	3.11358e-14	1.27111e-12	-4.7506
ENSG00000169429	CXCL8	6.06913e-14	2.39673e-12	-5.08819
ENSG00000184661	CDCA2	6.07251e-14	2.39673e-12	-2.45332
ENSG00000186871	ERCC6L	9.2834e-14	3.58074e-12	-3.06663
ENSG00000196584	XRCC2	9.50607e-14	3.65476e-12	-3.17457
ENSG00000124126	PREX1	1.03331e-13	3.9599e-12	-3.24864
ENSG00000139354	GAS2L3	1.14376e-13	4.3551e-12	-2.19173
ENSG00000196460	RFX8	1.17168e-13	4.44712e-12	-5.81442
ENSG00000106483	SFRP4	1.28917e-13	4.84662e-12	2.31471
ENSG00000093009	CDC45	1.54951e-13	5.78872e-12	-3.40013
ENSG00000105889	STEAP1B	1.75582e-13	6.478e-12	-2.12427
ENSG00000071539	TRIP13	2.35657e-13	8.61419e-12	-2.16643
ENSG00000142731	PLK4	2.51767e-13	9.17482e-12	-2.68442
ENSG00000175305	CCNE2	2.80885e-13	1.01735e-11	-4.71571
ENSG00000171320	ESCO2	2.85022e-13	1.0292e-11	-2.95533
ENSG00000014138	POLA2	2.98313e-13	1.07393e-11	-2.695
ENSG00000197467	COL13A1	3.05381e-13	1.09605e-11	-3.05946
ENSG00000106823	ECM2	3.89773e-13	1.38224e-11	2.08515
ENSG00000184445	KNTC1	5.10812e-13	1.76922e-11	-2.04276
ENSG00000088756	ARHGAP28	5.50677e-13	1.89413e-11	2.08351
ENSG00000066468	FGFR2	6.80597e-13	2.29631e-11	2.22041
ENSG00000165490	DDIAS	8.83821e-13	2.9329e-11	-2.92409
ENSG00000123219	CENPK	1.16444e-12	3.82141e-11	-2.58429
ENSG00000162595	DIRAS3	1.273e-12	4.16619e-11	-7.80366
ENSG00000075218	GTSE1	1.3018e-12	4.23708e-11	-2.3815
ENSG00000101412	E2F1	1.32767e-12	4.30949e-11	-3.01637
ENSG00000162063	CCNF	1.34899e-12	4.36677e-11	-2.21976
ENSG00000118503	TNFAIP3	1.41158e-12	4.55694e-11	-2.03078
ENSG00000275221	H2AC15	1.44634e-12	4.6565e-11	-2.00358
ENSG00000165507	DEPP1	1.49673e-12	4.80573e-11	2.23272
ENSG00000121769	FABP3	1.63921e-12	5.24899e-11	3.40888
ENSG00000091651	ORC6	1.90588e-12	6.02178e-11	-2.84321
ENSG00000095752	IL11	2.17706e-12	6.77054e-11	-2.51897
ENSG00000187741	FANCA	2.39091e-12	7.39687e-11	-2.91253
ENSG00000144554	FANCD2	2.56822e-12	7.88385e-11	-2.01304
ENSG00000213694	S1PR3	2.71079e-12	8.2787e-11	-2.53726
ENSG00000179431	FJX1	2.72389e-12	8.29738e-11	-2.08459
ENSG00000179388	EGR3	2.95064e-12	8.94224e-11	-14.6431
ENSG00000120875	DUSP4	3.96988e-12	1.18498e-10	-4.51232
ENSG00000124882	EREG	4.1905e-12	1.24148e-10	-2.45381
ENSG00000085840	ORC1	5.37269e-12	1.57599e-10	-3.50982
ENSG00000149636	DSN1	6.08547e-12	1.7633e-10	-2.24193
ENSG00000183691	NOG	8.69303e-12	2.50056e-10	2.84279
ENSG00000105011	ASF1B	9.83918e-12	2.8031e-10	-3.0717
ENSG00000077152	UBE2T	1.0032e-11	2.8444e-10	-2.02607
ENSG00000006634	DBF4	1.23841e-11	3.45359e-10	-2.10868
ENSG00000135476	ESPL1	1.2999e-11	3.60814e-10	-2.80519
ENSG00000136231	IGF2BP3	1.49905e-11	4.13195e-10	-2.43885
ENSG00000138166	DUSP5	1.8441e-11	5.0363e-10	-2.12018
ENSG00000277224	H2BC7	2.19588e-11	5.96958e-10	-3.38155
ENSG00000164122	ASB5	2.43259e-11	6.56799e-10	3.09935
ENSG00000171848	RRM2	2.59088e-11	6.97952e-10	-3.51524
ENSG00000186185	KIF18B	2.98474e-11	8.00421e-10	-2.59333
ENSG00000171408	PDE7B	3.02492e-11	8.09371e-10	-2.01963
ENSG00000278828	H3C10	3.15696e-11	8.39031e-10	-2.9845
ENSG00000166508	MCM7	3.23398e-11	8.57581e-10	-2.68159
ENSG00000080839	RBL1	3.79159e-11	9.98759e-10	-2.1147
ENSG00000139269	INHBE	4.02056e-11	1.05208e-09	3.07741
ENSG00000120217	CD274	4.20407e-11	1.09287e-09	-2.22616
ENSG00000198056	PRIM1	4.59027e-11	1.18549e-09	-2.40736
ENSG00000176928	GCNT4	5.07986e-11	1.30908e-09	2.87719
ENSG00000165480	SKA3	5.19668e-11	1.33629e-09	-2.08067
ENSG00000051341	POLQ	6.8453e-11	1.72658e-09	-2.25328
ENSG00000174348	PODN	7.19089e-11	1.80991e-09	2.54838
ENSG00000133119	RFC3	8.2873e-11	2.06834e-09	-2.23393
ENSG00000111247	RAD51AP1	8.35028e-11	2.07969e-09	-2.76462
ENSG00000152253	SPC25	9.72861e-11	2.39784e-09	-3.03541
ENSG00000204767	INSYN2B	9.99698e-11	2.45888e-09	-2.31054
ENSG00000187678	SPRY4	1.04863e-10	2.56861e-09	-2.04704
ENSG00000139618	BRCA2	1.78934e-10	4.26854e-09	-2.11086
ENSG00000175084	DES	1.92511e-10	4.57407e-09	4.51779
ENSG00000157570	TSPAN18	2.39441e-10	5.63279e-09	3.30736
ENSG00000197275	RAD54B	2.82638e-10	6.59674e-09	-2.48075
ENSG00000213390	ARHGAP19	2.83514e-10	6.6042e-09	-2.08261
ENSG00000115163	CENPA	3.45915e-10	8.01067e-09	-2.53525
ENSG00000287080	H3C3	3.61458e-10	8.33809e-09	-3.00143
ENSG00000170961	HAS2	3.63544e-10	8.36998e-09	-2.22496
ENSG00000273703	H2BC14	4.26857e-10	9.73332e-09	-3.69258
ENSG00000176890	TYMS	5.41824e-10	1.22142e-08	-2.19967
ENSG00000167670	CHAF1A	6.64614e-10	1.48819e-08	-2.14688
ENSG00000123473	STIL	6.65178e-10	1.48819e-08	-2.15625
ENSG00000124635	H2BC11	7.30795e-10	1.63192e-08	-2.58946
ENSG00000185130	H2BC13	7.57743e-10	1.68893e-08	-3.38735
ENSG00000249992	TMEM158	7.92949e-10	1.76079e-08	-2.4429
ENSG00000278588	H2BC10	8.1194e-10	1.7996e-08	-2.81261
ENSG00000197153	H3C12	9.43598e-10	2.06825e-08	-3.96349
ENSG00000276410	H2BC3	9.53221e-10	2.08167e-08	-3.53882
ENSG00000136122	BORA	1.25317e-09	2.67765e-08	-2.33197
ENSG00000124875	CXCL6	1.39032e-09	2.94421e-08	-6.97383
ENSG00000274641	H2BC17	1.42913e-09	3.021e-08	-3.42661
ENSG00000131470	PSMC3IP	1.53284e-09	3.21734e-08	-2.73194
ENSG00000197299	BLM	1.58931e-09	3.32411e-08	-2.52335
ENSG00000013810	TACC3	1.66023e-09	3.44818e-08	-2.04925
ENSG00000176208	ATAD5	1.69165e-09	3.4951e-08	-2.36757
ENSG00000122367	LDB3	1.79374e-09	3.69318e-08	4.94876
ENSG00000119714	GPR68	1.82601e-09	3.74664e-08	-2.20365
ENSG00000159055	MIS18A	2.14981e-09	4.34349e-08	-2.12286
ENSG00000158270	COLEC12	2.28286e-09	4.58115e-08	-2.65275
ENSG00000133056	PIK3C2B	2.59819e-09	5.14442e-08	3.17586
ENSG00000158402	CDC25C	2.74325e-09	5.42259e-08	-2.53282
ENSG00000184357	H1-5	3.10042e-09	6.05807e-08	-3.24755
ENSG00000159167	STC1	3.18405e-09	6.20107e-08	-3.90331
ENSG00000137309	HMGA1	3.26147e-09	6.33945e-08	-2.30561
ENSG00000166845	C18orf54	3.54395e-09	6.84588e-08	-2.19235
ENSG00000274180	NATD1	3.69531e-09	7.11511e-08	2.09022
ENSG00000154920	EME1	5.16887e-09	9.79366e-08	-2.56679
ENSG00000066279	ASPM	5.22363e-09	9.88165e-08	-2.44044
ENSG00000102468	HTR2A	5.58917e-09	1.05396e-07	2.16557
ENSG00000131747	TOP2A	6.2691e-09	1.17286e-07	-2.54746
ENSG00000129810	SGO1	6.77644e-09	1.2638e-07	-2.68762
ENSG00000165244	ZNF367	6.92685e-09	1.28781e-07	-2.50934
ENSG00000138658	ZGRF1	7.03018e-09	1.30498e-07	-2.13875
ENSG00000274997	H2AC12	7.42582e-09	1.37627e-07	-3.33382
ENSG00000138346	DNA2	7.65659e-09	1.41683e-07	-2.20834
ENSG00000109805	NCAPG	7.67928e-09	1.41882e-07	-2.91618
ENSG00000273983	H3C8	7.6935e-09	1.41924e-07	-3.68221
ENSG00000127241	MASP1	9.37039e-09	1.69955e-07	2.17164
ENSG00000148680	HTR7	1.03218e-08	1.85511e-07	-2.66097
ENSG00000181938	GINS3	1.09799e-08	1.96744e-07	-2.07546
ENSG00000276903	H2AC16	1.13755e-08	2.02914e-07	-3.73985
ENSG00000286522	H3C2	1.15003e-08	2.04833e-07	-3.26072
ENSG00000117724	CENPF	1.1628e-08	2.06489e-07	-2.22635
ENSG00000188783	PRELP	1.28499e-08	2.26158e-07	3.53952
ENSG00000035499	DEPDC1B	1.58138e-08	2.73064e-07	-3.12029
ENSG00000107968	MAP3K8	1.86691e-08	3.18662e-07	2.35981
ENSG00000275713	H2BC9	1.94699e-08	3.31379e-07	-2.78166
ENSG00000011426	ANLN	2.04657e-08	3.46836e-07	-2.14832
ENSG00000159259	CHAF1B	2.23276e-08	3.7518e-07	-2.02468
ENSG00000060718	COL11A1	2.24091e-08	3.76017e-07	2.054
ENSG00000145386	CCNA2	2.66431e-08	4.43305e-07	-2.5929
ENSG00000164045	CDC25A	2.78366e-08	4.6187e-07	-2.2814
ENSG00000163815	CLEC3B	2.83322e-08	4.69437e-07	2.18844
ENSG00000189057	FAM111B	3.19257e-08	5.23863e-07	-5.11279
ENSG00000075213	SEMA3A	3.31901e-08	5.43859e-07	-3.28814
ENSG00000117399	CDC20	3.32791e-08	5.44567e-07	-2.55174
ENSG00000169607	CKAP2L	3.6906e-08	6.01432e-07	-3.02541
ENSG00000177602	HASPIN	3.74072e-08	6.08764e-07	-2.55827
ENSG00000144354	CDCA7	3.82016e-08	6.20842e-07	-2.43445
ENSG00000171033	PKIA	4.44655e-08	7.10013e-07	-2.40573
ENSG00000277075	H2AC8	4.80518e-08	7.63176e-07	-2.69473
ENSG00000143476	DTL	5.09308e-08	8.0567e-07	-3.32291
ENSG00000159251	ACTC1	5.86114e-08	9.1982e-07	7.53637
ENSG00000097046	CDC7	6.21949e-08	9.72205e-07	-2.34555
ENSG00000118513	MYB	6.37674e-08	9.92865e-07	-12.0573
ENSG00000145777	TSLP	6.63145e-08	1.02848e-06	-2.9403
ENSG00000137812	KNL1	7.05403e-08	1.08975e-06	-2.43709
ENSG00000111913	RIPOR2	7.86753e-08	1.2107e-06	2.92345
ENSG00000277775	H3C7	7.96021e-08	1.2218e-06	-3.81127
ENSG00000162073	PAQR4	7.98946e-08	1.22471e-06	-2.11395
ENSG00000012171	SEMA3B	8.22854e-08	1.25973e-06	2.02178
ENSG00000157766	ACAN	8.27738e-08	1.26558e-06	3.41626
ENSG00000120738	EGR1	8.54901e-08	1.30503e-06	-4.71146
ENSG00000109674	NEIL3	8.86983e-08	1.35094e-06	-2.41119
ENSG00000112297	CRYBG1	9.5941e-08	1.45195e-06	-2.08993
ENSG00000158555	GDPD5	9.66361e-08	1.46061e-06	2.00778
ENSG00000170312	CDK1	1.03022e-07	1.54729e-06	-2.98693
ENSG00000186638	KIF24	1.18868e-07	1.76298e-06	-2.0437
ENSG00000284946	---	1.33315e-07	1.95771e-06	-2.19768
ENSG00000130702	LAMA5	1.37546e-07	2.01237e-06	2.18186
ENSG00000172167	MTBP	1.61626e-07	2.33024e-06	-2.28
ENSG00000137142	IGFBPL1	1.63631e-07	2.35629e-06	2.91168
ENSG00000082196	C1QTNF3	1.67411e-07	2.40198e-06	5.04429
ENSG00000088325	TPX2	1.74088e-07	2.49176e-06	-2.14844
ENSG00000157551	KCNJ15	1.77564e-07	2.53846e-06	-2.25839
ENSG00000051180	RAD51	1.88346e-07	2.67011e-06	-2.05133
ENSG00000092853	CLSPN	1.89902e-07	2.68896e-06	-3.37315
ENSG00000173114	LRRN3	1.92228e-07	2.71865e-06	-2.09293
ENSG00000005189	REXO5	1.92564e-07	2.72017e-06	-2.28589
ENSG00000111452	ADGRD1	1.95641e-07	2.76036e-06	5.04766
ENSG00000186193	SAPCD2	2.02198e-07	2.84611e-06	-2.50014
ENSG00000167513	CDT1	2.14681e-07	3.01111e-06	-2.62561
ENSG00000112379	ARFGEF3	2.21572e-07	3.10044e-06	3.07006
ENSG00000158246	TENT5B	2.36329e-07	3.29529e-06	2.03262
ENSG00000008517	IL32	2.82124e-07	3.90178e-06	2.10096
ENSG00000273802	H2BC8	2.84719e-07	3.9331e-06	-2.20508
ENSG00000104368	PLAT	3.832e-07	5.17909e-06	-2.59429
ENSG00000196890	H2BC26	3.86825e-07	5.22213e-06	-2.20161
ENSG00000128578	STRIP2	4.01151e-07	5.40326e-06	-2.33641
ENSG00000196081	ZNF724	4.48762e-07	5.9701e-06	-2.25623
ENSG00000137310	TCF19	5.04067e-07	6.63893e-06	-2.40611
ENSG00000109511	ANXA10	5.32085e-07	6.98471e-06	-5.66605
ENSG00000128965	CHAC1	5.55731e-07	7.27903e-06	2.33356
ENSG00000196747	H2AC13	6.20296e-07	8.02736e-06	-2.66944
ENSG00000221818	EBF2	6.58961e-07	8.45406e-06	-2.07386
ENSG00000115468	EFHD1	6.62125e-07	8.47897e-06	3.28252
ENSG00000041353	RAB27B	7.37221e-07	9.36705e-06	-3.43593
ENSG00000064205	CCN5	7.76649e-07	9.82598e-06	2.22737
ENSG00000196611	MMP1	9.05153e-07	1.13192e-05	-3.25725
ENSG00000100479	POLE2	9.14817e-07	1.1416e-05	-2.41578
ENSG00000113368	LMNB1	9.58611e-07	1.19249e-05	-2.78187
ENSG00000141338	ABCA8	9.60679e-07	1.19381e-05	-2.81504
ENSG00000237649	KIFC1	1.14654e-06	1.41279e-05	-3.20479
ENSG00000276368	H2AC14	1.1476e-06	1.41279e-05	-3.03047
ENSG00000173926	MARCHF3	1.16844e-06	1.43399e-05	-2.66665
ENSG00000148773	MKI67	1.28561e-06	1.56007e-05	-2.27837
ENSG00000127586	CHTF18	1.30919e-06	1.58221e-05	-2.19661
ENSG00000179772	FOXS1	1.31702e-06	1.59006e-05	3.15002
ENSG00000137699	TRIM29	1.45508e-06	1.74786e-05	4.56481
ENSG00000123485	HJURP	1.76319e-06	2.08425e-05	-3.323
ENSG00000122035	RASL11A	1.80122e-06	2.12287e-05	3.01385
ENSG00000127564	PKMYT1	1.884e-06	2.21165e-05	-2.86175
ENSG00000117586	TNFSF4	2.03953e-06	2.37778e-05	-2.17868
ENSG00000121211	MND1	2.41686e-06	2.7822e-05	-2.88774
ENSG00000167972	ABCA3	2.64282e-06	3.02765e-05	2.05532
ENSG00000288864	ARHGAP11A-SCG5	2.79494e-06	3.18962e-05	-2.06996
ENSG00000123243	ITIH5	2.81964e-06	3.21471e-05	2.60059
ENSG00000003436	TFPI	2.85803e-06	3.25224e-05	-2.20357
ENSG00000163739	CXCL1	3.14386e-06	3.53684e-05	-4.01541
ENSG00000145936	KCNMB1	3.20317e-06	3.59675e-05	2.73823
ENSG00000049249	TNFRSF9	3.42274e-06	3.8002e-05	2.12957
ENSG00000129173	E2F8	3.66842e-06	4.04275e-05	-4.28423
ENSG00000122877	EGR2	3.79383e-06	4.15782e-05	-3.18345
ENSG00000164684	ZNF704	3.9413e-06	4.30752e-05	2.04264
ENSG00000117595	IRF6	4.15839e-06	4.51157e-05	2.91201
ENSG00000065328	MCM10	4.38394e-06	4.73036e-05	-4.10371
ENSG00000172346	CSDC2	4.40099e-06	4.74445e-05	2.56036
ENSG00000162772	ATF3	6.22193e-06	6.5519e-05	2.01412
ENSG00000137965	IFI44	6.62392e-06	6.94547e-05	-2.00137
ENSG00000167767	KRT80	6.80592e-06	7.1112e-05	2.29771
ENSG00000111863	ADTRP	7.50166e-06	7.7428e-05	-3.11302
ENSG00000140534	TICRR	7.61107e-06	7.82853e-05	-2.08615
ENSG00000167772	ANGPTL4	8.00339e-06	8.17543e-05	-2.26429
ENSG00000091972	CD200	9.47579e-06	9.55623e-05	-2.08403
ENSG00000085999	RAD54L	9.60803e-06	9.67317e-05	-2.40337
ENSG00000103196	CRISPLD2	1.0932e-05	0.000109136	2.05275
ENSG00000104147	OIP5	1.14432e-05	0.000113383	-2.09756
ENSG00000154217	PITPNC1	1.17116e-05	0.000115848	-2.03527
ENSG00000087494	PTHLH	1.2123e-05	0.00011952	-2.7489
ENSG00000175643	RMI2	1.34453e-05	0.000131573	-2.43747
ENSG00000285077	ARHGAP11B	1.34991e-05	0.000131991	-3.44883
ENSG00000138772	ANXA3	1.3577e-05	0.000132644	2.47134
ENSG00000117115	PADI2	1.69935e-05	0.000162808	2.44591
ENSG00000138759	FRAS1	1.70136e-05	0.00016287	4.74002
ENSG00000082126	MPP4	1.76703e-05	0.000168613	-2.97708
ENSG00000184545	DUSP8	1.79671e-05	0.000170899	2.86033
ENSG00000127423	AUNIP	1.79675e-05	0.000170899	-2.48289
ENSG00000175832	ETV4	1.86337e-05	0.000176671	-2.27029
ENSG00000146410	MTFR2	2.0602e-05	0.000193632	-2.72212
ENSG00000174807	CD248	2.16519e-05	0.000202539	2.03791
ENSG00000146250	PRSS35	2.19382e-05	0.000204093	2.37755
ENSG00000102678	FGF9	2.21873e-05	0.000205926	7.80169
ENSG00000125319	HROB	2.2463e-05	0.00020816	-2.32706
ENSG00000124575	H1-3	2.48249e-05	0.000227386	-2.77111
ENSG00000196866	H2AC7	2.65877e-05	0.000241855	-2.22764
ENSG00000101447	FAM83D	2.67407e-05	0.00024306	-2.47143
ENSG00000145242	EPHA5	2.72875e-05	0.000247462	2.0507
ENSG00000131351	HAUS8	2.85176e-05	0.000257439	-2.12804
ENSG00000204410	MSH5	2.91277e-05	0.000261753	-2.42565
ENSG00000154258	ABCA9	2.96061e-05	0.00026565	-6.56631
ENSG00000163734	CXCL3	3.07251e-05	0.000275275	-4.09939
ENSG00000171533	MAP6	3.258e-05	0.000290579	2.19032
ENSG00000160957	RECQL4	3.56255e-05	0.000316316	-2.01511
ENSG00000087589	CASS4	4.25019e-05	0.000372087	-3.87313
ENSG00000156453	PCDH1	4.4743e-05	0.000389983	3.94479
ENSG00000214357	NEURL1B	4.93975e-05	0.000425557	-2.08369
ENSG00000171246	NPTX1	4.96274e-05	0.000427227	-4.74672
ENSG00000277758	SYT15B	5.23579e-05	0.00044943	2.36988
ENSG00000117016	RIMS3	5.78713e-05	0.000493193	2.4784
ENSG00000179750	APOBEC3B	6.10176e-05	0.000516697	-2.21008
ENSG00000196787	H2AC11	6.31469e-05	0.000532802	-2.31784
ENSG00000126215	XRCC3	6.85529e-05	0.00057272	-2.02082
ENSG00000149548	CCDC15	7.06614e-05	0.000588267	-2.00111
ENSG00000164530	PI16	7.2801e-05	0.000604075	4.95709
ENSG00000111331	OAS3	7.84693e-05	0.000647221	-2.25295
ENSG00000153930	ANKFN1	8.03084e-05	0.000660709	2.49664
ENSG00000115461	IGFBP5	8.84112e-05	0.00072237	2.93198
ENSG00000168389	MFSD2A	8.98062e-05	0.000733263	-2.20313
ENSG00000125384	PTGER2	9.13265e-05	0.000744652	-2.58174
ENSG00000130052	STARD8	0.000129366	0.00102458	-2.08622
ENSG00000162062	TEDC2	0.000132392	0.00104368	-2.71129
ENSG00000278463	H2AC4	0.000135138	0.00106461	-2.87112
ENSG00000162545	CAMK2N1	0.000140729	0.00110281	-2.3094
ENSG00000165495	PKNOX2	0.000157763	0.00122819	2.40016
ENSG00000259075	POC1B-GALNT4	0.000199961	0.00151888	-2.45266
ENSG00000162631	NTNG1	0.000242352	0.00180398	-2.41919
ENSG00000007968	E2F2	0.000333163	0.00238289	-2.65677
ENSG00000103044	HAS3	0.000343046	0.00244035	2.87759
ENSG00000140022	STON2	0.000382333	0.00268897	4.04742
ENSG00000102385	DRP2	0.000392045	0.00274455	-2.02894
ENSG00000117069	ST6GALNAC5	0.000396105	0.00276482	2.22924
ENSG00000168672	LRATD2	0.000396897	0.00276746	2.45535
ENSG00000133401	PDZD2	0.000432745	0.00299418	2.06742
ENSG00000196557	CACNA1H	0.000473387	0.00324327	3.31173
ENSG00000183111	ARHGEF37	0.000484659	0.00330715	2.93333
ENSG00000283765	---	0.000489738	0.00333797	-2.65131
ENSG00000178726	THBD	0.000539761	0.00363111	-2.71812
ENSG00000171346	KRT15	0.000560016	0.00376088	-2.84015
ENSG00000163814	CDCP1	0.000661103	0.00432246	-2.32732
ENSG00000154645	CHODL	0.000673732	0.00438309	2.25455
ENSG00000136404	TM6SF1	0.000723783	0.00467747	2.20301
ENSG00000141574	SECTM1	0.000738401	0.00475716	2.1032
ENSG00000065361	ERBB3	0.000785627	0.00500443	2.54567
ENSG00000188610	FAM72B	0.000802057	0.00510215	-2.56675
ENSG00000116661	FBXO2	0.000862013	0.00544719	2.90162
ENSG00000143126	CELSR2	0.000932583	0.00583417	2.08778
ENSG00000155511	GRIA1	0.00095293	0.00594268	-10.0509
ENSG00000128408	RIBC2	0.00104429	0.00642807	-3.07723
ENSG00000133392	MYH11	0.00105211	0.00646283	2.23169
ENSG00000010030	ETV7	0.00108371	0.00662948	3.14496
ENSG00000149201	CCDC81	0.00116347	0.00707009	2.10471
ENSG00000170439	METTL7B	0.00131805	0.0079043	-2.88637
ENSG00000105519	CAPS	0.00133016	0.00797023	2.1395
ENSG00000135547	HEY2	0.00160713	0.00932262	4.32279
ENSG00000205426	KRT81	0.00160825	0.00932457	2.26068
ENSG00000164483	SAMD3	0.00165051	0.00952774	-2.27535
ENSG00000167103	PIP5KL1	0.00170677	0.00983815	2.05971
ENSG00000102445	RUBCNL	0.00241386	0.013338	2.17656
ENSG00000129757	CDKN1C	0.00282682	0.0153345	2.20866
ENSG00000158164	TMSB15A	0.00318762	0.0169588	-2.04914
ENSG00000123892	RAB38	0.00332587	0.0175918	-2.5024
ENSG00000124479	NDP	0.00385688	0.0199477	-5.54464
ENSG00000185924	RTN4RL1	0.00410514	0.020975	2.26726
ENSG00000167191	GPRC5B	0.0043373	0.0219079	2.11231
ENSG00000180834	MAP6D1	0.00437933	0.0220825	2.41902
ENSG00000153404	PLEKHG4B	0.00525212	0.025806	-2.9502
ENSG00000125810	CD93	0.00538535	0.0263284	-3.1817
ENSG00000163053	SLC16A14	0.00557548	0.0271239	2.11397
ENSG00000213316	LTC4S	0.0067494	0.0316179	2.58221
ENSG00000104081	BMF	0.00680869	0.0318454	2.20612
ENSG00000188573	FBLL1	0.00755615	0.0346743	2.32516
ENSG00000146678	IGFBP1	0.00781163	0.0355973	-4.18392
ENSG00000169884	WNT10B	0.00824292	0.0372909	2.85425
ENSG00000161381	PLXDC1	0.00909363	0.0404464	2.61034
ENSG00000039068	CDH1	0.0098515	0.0430407	2.07468

## Sheet: Table S3
Table S3. Gene ontology analysis of genes with increased expression following mirdametinib treatment.
Gene set	Description	Type	Enrichment score	P-value
GO:0031012	extracellular matrix	cellular_component	25.0981	1.25908e-11
GO:0030312	external encapsulating structure	cellular_component	25.0608	1.30691e-11
GO:0005615	extracellular space	cellular_component	20.9971	7.60487e-10
GO:0062023	collagen-containing extracellular matrix	cellular_component	20.2866	1.54752e-09
GO:0048856	anatomical structure development	biological_process	16.4107	7.46338e-08
GO:0003012	muscle system process	biological_process	15.9629	1.16785e-07
GO:0051239	regulation of multicellular organismal process	biological_process	14.8035	3.7232e-07
GO:0005576	extracellular region	cellular_component	14.6518	4.33334e-07
GO:0005539	glycosaminoglycan binding	molecular_function	14.4826	5.13195e-07
GO:0006936	muscle contraction	biological_process	14.2376	6.55707e-07
GO:0030021	extracellular matrix structural constituent conferring compression resistance	molecular_function	14.2212	6.66522e-07
GO:0061061	muscle structure development	biological_process	12.9048	2.48598e-06
GO:0055021	regulation of cardiac muscle tissue growth	biological_process	12.4145	4.05933e-06
GO:0005198	structural molecule activity	molecular_function	12.3937	4.1447e-06
GO:0090131	mesenchyme migration	biological_process	12.2642	4.71756e-06
GO:0032502	developmental process	biological_process	12.26	4.73774e-06
GO:0060420	regulation of heart growth	biological_process	11.7914	7.56916e-06
GO:0005201	extracellular matrix structural constituent	molecular_function	11.6679	8.56423e-06
GO:0008201	heparin binding	molecular_function	11.6679	8.56423e-06
GO:0030280	structural constituent of skin epidermis	molecular_function	11.5097	1.00319e-05
GO:0007517	muscle organ development	biological_process	11.4726	1.04111e-05
GO:0008285	negative regulation of cell population proliferation	biological_process	11.4718	1.04201e-05
GO:0043292	contractile muscle fiber	cellular_component	11.4134	1.1046e-05
GO:0050789	regulation of biological process	biological_process	10.683	2.29322e-05
GO:0050793	regulation of developmental process	biological_process	10.592	2.51151e-05
GO:0090130	tissue migration	biological_process	10.5588	2.59631e-05
GO:0045109	intermediate filament organization	biological_process	10.4966	2.76316e-05
GO:0044057	regulation of system process	biological_process	10.4171	2.99172e-05
GO:0031032	actomyosin structure organization	biological_process	10.3176	3.30464e-05
GO:0046620	regulation of organ growth	biological_process	9.52703	7.2856e-05
GO:0055023	positive regulation of cardiac muscle tissue growth	biological_process	9.49806	7.49972e-05
GO:0009888	tissue development	biological_process	9.46672	7.73845e-05
GO:0065007	biological regulation	biological_process	9.27224	9.3998e-05
GO:0045104	intermediate filament cytoskeleton organization	biological_process	9.16316	0.000104831
GO:0051094	positive regulation of developmental process	biological_process	9.13056	0.000108305
GO:0055008	cardiac muscle tissue morphogenesis	biological_process	9.12707	0.000108683
GO:0045103	intermediate filament-based process	biological_process	9.10506	0.000111102
GO:0099081	supramolecular polymer	cellular_component	8.99463	0.000124075
GO:0099512	supramolecular fiber	cellular_component	8.99463	0.000124075
GO:0060421	positive regulation of heart growth	biological_process	8.97851	0.00012609
GO:0048513	animal organ development	biological_process	8.90953	0.000135096
GO:0015629	actin cytoskeleton	cellular_component	8.82958	0.000146339
GO:0021999	neural plate anterior/posterior regionalization	biological_process	8.60347	0.000183469
GO:0030334	regulation of cell migration	biological_process	8.58674	0.000186564
GO:1903522	regulation of blood circulation	biological_process	8.55837	0.000191931
GO:0060043	regulation of cardiac muscle cell proliferation	biological_process	8.52422	0.000198599
GO:0008016	regulation of heart contraction	biological_process	8.51047	0.00020135
GO:0005737	cytoplasm	cellular_component	8.49984	0.000203502
GO:0042127	regulation of cell population proliferation	biological_process	8.42624	0.000219043
GO:0090263	positive regulation of canonical Wnt signaling pathway	biological_process	8.40741	0.000223207
GO:0048519	negative regulation of biological process	biological_process	8.25957	0.00025877
GO:2000026	regulation of multicellular organismal development	biological_process	8.25939	0.000258817
GO:0060415	muscle tissue morphogenesis	biological_process	8.13369	0.000293483
GO:1901681	sulfur compound binding	molecular_function	8.05434	0.00031772
GO:1901861	regulation of muscle tissue development	biological_process	7.93564	0.000357763
GO:0060896	neural plate pattern specification	biological_process	7.91551	0.000365039
GO:0060897	neural plate regionalization	biological_process	7.91551	0.000365039
GO:0099576	regulation of protein catabolic process at postsynapse, modulating synaptic transmission	biological_process	7.91551	0.000365039
GO:0070062	extracellular exosome	cellular_component	7.90491	0.000368928
GO:2000145	regulation of cell motility	biological_process	7.83545	0.000395465
GO:0046622	positive regulation of organ growth	biological_process	7.75943	0.000426701
GO:1903561	extracellular vesicle	cellular_component	7.66713	0.000467957
GO:0043230	extracellular organelle	cellular_component	7.65904	0.000471758
GO:0065010	extracellular membrane-bounded organelle	cellular_component	7.65904	0.000471758
GO:0007155	cell adhesion	biological_process	7.64208	0.000479828
GO:0031982	vesicle	cellular_component	7.62778	0.00048674
GO:0090257	regulation of muscle system process	biological_process	7.61031	0.00049532
GO:0045595	regulation of cell differentiation	biological_process	7.60937	0.000495784
GO:0030175	filopodium	cellular_component	7.6012	0.000499849
GO:0055010	ventricular cardiac muscle tissue morphogenesis	biological_process	7.51077	0.000547162
GO:0009653	anatomical structure morphogenesis	biological_process	7.476	0.000566518
GO:0030336	negative regulation of cell migration	biological_process	7.44411	0.000584878
GO:0055024	regulation of cardiac muscle tissue development	biological_process	7.40986	0.000605253
GO:0030018	Z disc	cellular_component	7.38169	0.000622551
GO:0040012	regulation of locomotion	biological_process	7.34116	0.0006483
GO:0030054	cell junction	cellular_component	7.28685	0.00068448
GO:0030016	myofibril	cellular_component	7.13246	0.000798755
GO:0070161	anchoring junction	cellular_component	7.10635	0.000819879
GO:2000146	negative regulation of cell motility	biological_process	7.094	0.000830072
GO:0032982	myosin filament	cellular_component	7.06376	0.000855551
GO:0050794	regulation of cellular process	biological_process	7.05757	0.000860869
GO:0008092	cytoskeletal protein binding	molecular_function	7.02276	0.000891362
GO:0048638	regulation of developmental growth	biological_process	7.00432	0.000907953
GO:0048523	negative regulation of cellular process	biological_process	6.98998	0.000921066
GO:0060045	positive regulation of cardiac muscle cell proliferation	biological_process	6.94169	0.000966636
GO:0032432	actin filament bundle	cellular_component	6.93844	0.000969785
GO:0045095	keratin filament	cellular_component	6.93844	0.000969785
GO:0051147	regulation of muscle cell differentiation	biological_process	6.92681	0.000981124
GO:0001501	skeletal system development	biological_process	6.86186	0.00104697
GO:0005540	hyaluronic acid binding	molecular_function	6.82484	0.00108645
GO:0016331	morphogenesis of embryonic epithelium	biological_process	6.82484	0.00108645
GO:0016459	myosin complex	cellular_component	6.79205	0.00112267
GO:0030177	positive regulation of Wnt signaling pathway	biological_process	6.78515	0.00113044
GO:0007010	cytoskeleton organization	biological_process	6.765	0.00115345
GO:0051240	positive regulation of multicellular organismal process	biological_process	6.73305	0.0011909
GO:0040013	negative regulation of locomotion	biological_process	6.72285	0.00120311
GO:0016460	myosin II complex	cellular_component	6.71281	0.00121524
GO:0031674	I band	cellular_component	6.71281	0.00121524
GO:0032925	regulation of activin receptor signaling pathway	biological_process	6.71281	0.00121524
GO:0097512	cardiac myofibril	cellular_component	6.67828	0.00125794
GO:0001533	cornified envelope	cellular_component	6.66499	0.00127476
GO:0030282	bone mineralization	biological_process	6.60324	0.00135597
GO:1904705	regulation of vascular associated smooth muscle cell proliferation	biological_process	6.60324	0.00135597
GO:0099080	supramolecular complex	cellular_component	6.52271	0.00146969
GO:0030324	lung development	biological_process	6.49554	0.00151015
GO:1905064	negative regulation of vascular associated smooth muscle cell differentiation	biological_process	6.39577	0.0016686
GO:0016328	lateral plasma membrane	cellular_component	6.36717	0.00171702
GO:0005882	intermediate filament	cellular_component	6.36659	0.001718
GO:0097435	supramolecular fiber organization	biological_process	6.34475	0.00175594
GO:0085029	extracellular matrix assembly	biological_process	6.30614	0.00182507
GO:0048639	positive regulation of developmental growth	biological_process	6.26143	0.00190851
GO:0043408	regulation of MAPK cascade	biological_process	6.19585	0.00203786
GO:0060484	lung-associated mesenchyme development	biological_process	6.14963	0.00213427
GO:0060601	lateral sprouting from an epithelium	biological_process	6.14963	0.00213427
GO:0030216	keratinocyte differentiation	biological_process	6.14699	0.00213992
GO:0060325	face morphogenesis	biological_process	6.12387	0.00218996
GO:0009968	negative regulation of signal transduction	biological_process	6.09676	0.00225014
GO:0010648	negative regulation of cell communication	biological_process	6.06339	0.0023265
GO:0023057	negative regulation of signaling	biological_process	6.06339	0.0023265
GO:0023051	regulation of signaling	biological_process	6.04186	0.00237714
GO:0048598	embryonic morphogenesis	biological_process	6.02923	0.00240734
GO:0010646	regulation of cell communication	biological_process	5.99795	0.00248384
GO:0016529	sarcoplasmic reticulum	cellular_component	5.99116	0.00250075
GO:0050678	regulation of epithelial cell proliferation	biological_process	5.96032	0.00257908
GO:0003149	membranous septum morphogenesis	biological_process	5.93165	0.00265409
GO:0014701	junctional sarcoplasmic reticulum membrane	cellular_component	5.93165	0.00265409
GO:0072534	perineuronal net	cellular_component	5.93165	0.00265409
GO:0150172	regulation of phosphatidylcholine metabolic process	biological_process	5.93165	0.00265409
GO:0010628	positive regulation of gene expression	biological_process	5.92106	0.00268234
GO:0031424	keratinization	biological_process	5.89134	0.00276326
GO:0030296	protein tyrosine kinase activator activity	molecular_function	5.87208	0.002817
GO:0051150	regulation of smooth muscle cell differentiation	biological_process	5.87208	0.002817
GO:1903725	regulation of phospholipid metabolic process	biological_process	5.87208	0.002817
GO:0005911	cell-cell junction	cellular_component	5.8618	0.0028461
GO:0003779	actin binding	molecular_function	5.80278	0.00301914
GO:1904707	positive regulation of vascular associated smooth muscle cell proliferation	biological_process	5.79326	0.00304803
GO:0040008	regulation of growth	biological_process	5.77177	0.00311424
GO:0048251	elastic fiber assembly	biological_process	5.73614	0.00322719
GO:0071073	positive regulation of phospholipid biosynthetic process	biological_process	5.73614	0.00322719
GO:0098966	perisynaptic extracellular matrix	cellular_component	5.73614	0.00322719
GO:0000146	microfilament motor activity	molecular_function	5.71675	0.00329038
GO:0070252	actin-mediated cell contraction	biological_process	5.71675	0.00329038
GO:0048729	tissue morphogenesis	biological_process	5.69574	0.00336024
GO:0048518	positive regulation of biological process	biological_process	5.64429	0.00353768
GO:0060445	branching involved in salivary gland morphogenesis	biological_process	5.55898	0.00385269
GO:0048585	negative regulation of response to stimulus	biological_process	5.55443	0.00387027
GO:0045667	regulation of osteoblast differentiation	biological_process	5.51007	0.00404582
GO:0050673	epithelial cell proliferation	biological_process	5.50601	0.00406228
GO:0009966	regulation of signal transduction	biological_process	5.50188	0.0040791
GO:0016202	regulation of striated muscle tissue development	biological_process	5.49994	0.00408702
GO:0005509	calcium ion binding	molecular_function	5.48354	0.00415458
GO:0048731	system development	biological_process	5.48063	0.00416669
GO:0030155	regulation of cell adhesion	biological_process	5.43579	0.00435779
GO:0030335	positive regulation of cell migration	biological_process	5.42764	0.00439344
GO:0060828	regulation of canonical Wnt signaling pathway	biological_process	5.41009	0.00447122
GO:0031005	filamin binding	molecular_function	5.39709	0.00452976
GO:0019838	growth factor binding	molecular_function	5.3846	0.00458669
GO:0050680	negative regulation of epithelial cell proliferation	biological_process	5.3846	0.00458669
GO:0001725	stress fiber	cellular_component	5.31001	0.00494185
GO:0097517	contractile actin filament bundle	cellular_component	5.31001	0.00494185
GO:0033017	sarcoplasmic reticulum membrane	cellular_component	5.30005	0.00499133
GO:0030855	epithelial cell differentiation	biological_process	5.25412	0.00522596
GO:1905063	regulation of vascular associated smooth muscle cell differentiation	biological_process	5.24809	0.00525755
GO:0048634	regulation of muscle organ development	biological_process	5.23678	0.00531737
GO:0021762	substantia nigra development	biological_process	5.17505	0.00565594
GO:0030326	embryonic limb morphogenesis	biological_process	5.15121	0.00579242
GO:0035113	embryonic appendage morphogenesis	biological_process	5.15121	0.00579242
GO:0005516	calmodulin binding	molecular_function	5.14198	0.0058461
GO:0005859	muscle myosin complex	cellular_component	5.11014	0.00603524
GO:0042303	molting cycle	biological_process	5.11014	0.00603524
GO:0042633	hair cycle	biological_process	5.11014	0.00603524
GO:0051371	muscle alpha-actinin binding	molecular_function	5.11014	0.00603524
GO:2000402	negative regulation of lymphocyte migration	biological_process	5.11014	0.00603524
GO:2000147	positive regulation of cell motility	biological_process	5.09066	0.00615394
GO:0090092	regulation of transmembrane receptor protein serine/threonine kinase signaling pathway	biological_process	5.08895	0.00616447
GO:0042641	actomyosin	cellular_component	5.03737	0.00649079
GO:0003161	cardiac conduction system development	biological_process	4.98176	0.006862
GO:0014829	vascular associated smooth muscle contraction	biological_process	4.98176	0.006862
GO:0060993	kidney morphogenesis	biological_process	4.98176	0.006862
GO:1903727	positive regulation of phospholipid metabolic process	biological_process	4.98176	0.006862
GO:1904754	positive regulation of vascular associated smooth muscle cell migration	biological_process	4.98176	0.006862
GO:0098772	molecular function regulator activity	molecular_function	4.96667	0.00696633
GO:0005080	protein kinase C binding	molecular_function	4.94233	0.00713795
GO:0048522	positive regulation of cellular process	biological_process	4.91571	0.00733049
GO:0040017	positive regulation of locomotion	biological_process	4.90657	0.00739779
GO:0006998	nuclear envelope organization	biological_process	4.86174	0.00773703
GO:0033275	actin-myosin filament sliding	biological_process	4.86174	0.00773703
GO:0051151	negative regulation of smooth muscle cell differentiation	biological_process	4.86174	0.00773703
GO:0055091	phospholipid homeostasis	biological_process	4.86174	0.00773703
GO:0061050	regulation of cell growth involved in cardiac muscle cell development	biological_process	4.86174	0.00773703
GO:1904888	cranial skeletal system development	biological_process	4.86174	0.00773703
GO:0002280	monocyte activation involved in immune response	biological_process	4.84517	0.00786627
GO:0008116	prostaglandin-I synthase activity	molecular_function	4.84517	0.00786627
GO:0014853	regulation of excitatory postsynaptic membrane potential involved in skeletal muscle contraction	biological_process	4.84517	0.00786627
GO:0032034	myosin II head/neck binding	molecular_function	4.84517	0.00786627
GO:0032464	positive regulation of protein homooligomerization	biological_process	4.84517	0.00786627
GO:0032595	B cell receptor transport within lipid bilayer	biological_process	4.84517	0.00786627
GO:0032597	B cell receptor transport into membrane raft	biological_process	4.84517	0.00786627
GO:0032599	protein transport out of membrane raft	biological_process	4.84517	0.00786627
GO:0032600	chemokine receptor transport out of membrane raft	biological_process	4.84517	0.00786627
GO:0032913	negative regulation of transforming growth factor beta3 production	biological_process	4.84517	0.00786627
GO:0033606	chemokine receptor transport within lipid bilayer	biological_process	4.84517	0.00786627
GO:0035602	fibroblast growth factor receptor signaling pathway involved in negative regulation of apoptotic process in bone marrow cell	biological_process	4.84517	0.00786627
GO:0035603	fibroblast growth factor receptor signaling pathway involved in hemopoiesis	biological_process	4.84517	0.00786627
GO:0035604	fibroblast growth factor receptor signaling pathway involved in positive regulation of cell proliferation in bone marrow	biological_process	4.84517	0.00786627
GO:0036143	kringle domain binding	molecular_function	4.84517	0.00786627
GO:0060316	positive regulation of ryanodine-sensitive calcium-release channel activity	biological_process	4.84517	0.00786627
GO:0061172	regulation of establishment of bipolar cell polarity	biological_process	4.84517	0.00786627
GO:0061196	fungiform papilla development	biological_process	4.84517	0.00786627
GO:0061873	regulation of hepatic stellate cell contraction	biological_process	4.84517	0.00786627
GO:0061874	positive regulation of hepatic stellate cell contraction	biological_process	4.84517	0.00786627
GO:0061910	autophagosome-endosome fusion	biological_process	4.84517	0.00786627
GO:0090038	negative regulation of protein kinase C signaling	biological_process	4.84517	0.00786627
GO:0120158	positive regulation of collagen catabolic process	biological_process	4.84517	0.00786627
GO:1903904	negative regulation of establishment of T cell polarity	biological_process	4.84517	0.00786627
GO:1903984	positive regulation of TRAIL-activated apoptotic signaling pathway	biological_process	4.84517	0.00786627
GO:1904055	negative regulation of cholangiocyte proliferation	biological_process	4.84517	0.00786627
GO:1904205	negative regulation of skeletal muscle hypertrophy	biological_process	4.84517	0.00786627
GO:1904675	regulation of somatic stem cell division	biological_process	4.84517	0.00786627
GO:1904677	positive regulation of somatic stem cell division	biological_process	4.84517	0.00786627
GO:1905872	negative regulation of protein localization to cell leading edge	biological_process	4.84517	0.00786627
GO:2000101	regulation of mammary stem cell proliferation	biological_process	4.84517	0.00786627
GO:2000103	positive regulation of mammary stem cell proliferation	biological_process	4.84517	0.00786627
GO:2000119	negative regulation of sodium-dependent phosphate transport	biological_process	4.84517	0.00786627
GO:2000723	negative regulation of cardiac vascular smooth muscle cell differentiation	biological_process	4.84517	0.00786627
GO:0060644	mammary gland epithelial cell differentiation	biological_process	4.7491	0.00865953
GO:0071071	regulation of phospholipid biosynthetic process	biological_process	4.7491	0.00865953
GO:0043065	positive regulation of apoptotic process	biological_process	4.7432	0.00871076
GO:0030856	regulation of epithelial cell differentiation	biological_process	4.74091	0.00873072
GO:0097367	carbohydrate derivative binding	molecular_function	4.66236	0.00944412
GO:0009913	epidermal cell differentiation	biological_process	4.65398	0.0095236
GO:0005520	insulin-like growth factor binding	molecular_function	4.64301	0.0096287
GO:0010657	muscle cell apoptotic process	biological_process	4.64301	0.0096287
GO:0014819	regulation of skeletal muscle contraction	biological_process	4.64301	0.0096287
GO:1900119	positive regulation of execution phase of apoptosis	biological_process	4.64301	0.0096287
GO:0045111	intermediate filament cytoskeleton	cellular_component	4.62989	0.00975586
GO:0031214	biomineral tissue development	biological_process	4.62152	0.00983785
GO:0042981	regulation of apoptotic process	biological_process	4.60792	0.00997252
GO:0005544	calcium-dependent phospholipid binding	molecular_function	4.58151	0.0102394
GO:0110165	cellular anatomical structure	cellular_component	4.5789	0.0102662
GO:0006937	regulation of muscle contraction	biological_process	4.56753	0.0103835
GO:0065008	regulation of biological quality	biological_process	4.56553	0.0104044
GO:0070886	positive regulation of calcineurin-NFAT signaling cascade	biological_process	4.54278	0.0106438
GO:0106058	positive regulation of calcineurin-mediated signaling	biological_process	4.54278	0.0106438
GO:0006939	smooth muscle contraction	biological_process	4.53409	0.0107367
GO:0030017	sarcomere	cellular_component	4.53409	0.0107367
GO:0071320	cellular response to cAMP	biological_process	4.53409	0.0107367
GO:0043068	positive regulation of programmed cell death	biological_process	4.53404	0.0107372
GO:1902531	regulation of intracellular signal transduction	biological_process	4.51001	0.0109983
GO:0010314	phosphatidylinositol-5-phosphate binding	molecular_function	4.44783	0.0117039
GO:0055022	negative regulation of cardiac muscle tissue growth	biological_process	4.44783	0.0117039
GO:0061117	negative regulation of heart growth	biological_process	4.44783	0.0117039
GO:0005856	cytoskeleton	cellular_component	4.4268	0.0119527
GO:0035107	appendage morphogenesis	biological_process	4.40411	0.012227
GO:0035108	limb morphogenesis	biological_process	4.40411	0.012227
GO:0008543	fibroblast growth factor receptor signaling pathway	biological_process	4.39723	0.0123114
GO:0014743	regulation of muscle hypertrophy	biological_process	4.39723	0.0123114
GO:0030048	actin filament-based movement	biological_process	4.39723	0.0123114
GO:0042383	sarcolemma	cellular_component	4.37438	0.012596
GO:0061384	heart trabecula morphogenesis	biological_process	4.35765	0.0128085
GO:0061891	calcium ion sensor activity	molecular_function	4.35765	0.0128085
GO:0055088	lipid homeostasis	biological_process	4.3352	0.0130992
GO:0016051	carbohydrate biosynthetic process	biological_process	4.31586	0.0133551
GO:0048705	skeletal system morphogenesis	biological_process	4.28706	0.0137453
GO:0043067	regulation of programmed cell death	biological_process	4.27694	0.0138852
GO:0010839	negative regulation of keratinocyte proliferation	biological_process	4.2718	0.0139566
GO:0140784	metal ion sensor activity	molecular_function	4.2718	0.0139566
GO:0060485	mesenchyme development	biological_process	4.26786	0.0140118
GO:0098858	actin-based cell projection	cellular_component	4.24692	0.0143082
GO:0030858	positive regulation of epithelial cell differentiation	biological_process	4.22628	0.0146067
GO:0042472	inner ear morphogenesis	biological_process	4.22628	0.0146067
GO:0050840	extracellular matrix binding	molecular_function	4.22628	0.0146067
GO:0051148	negative regulation of muscle cell differentiation	biological_process	4.22628	0.0146067
GO:0045927	positive regulation of growth	biological_process	4.2105	0.0148389
GO:0060343	trabecula formation	biological_process	4.18991	0.0151476
GO:0060740	prostate gland epithelium morphogenesis	biological_process	4.18991	0.0151476
GO:2000114	regulation of establishment of cell polarity	biological_process	4.18991	0.0151476
GO:0048857	neural nucleus development	biological_process	4.18543	0.0152157
GO:0002121	inter-male aggressive behavior	biological_process	4.15594	0.0156711
GO:0003195	tricuspid valve formation	biological_process	4.15594	0.0156711
GO:0003199	endocardial cushion to mesenchymal transition involved in heart valve formation	biological_process	4.15594	0.0156711
GO:0004824	lysine-tRNA ligase activity	molecular_function	4.15594	0.0156711
GO:0008332	low voltage-gated calcium channel activity	molecular_function	4.15594	0.0156711
GO:0014835	myoblast differentiation involved in skeletal muscle regeneration	biological_process	4.15594	0.0156711
GO:0019153	protein-disulfide reductase (glutathione) activity	molecular_function	4.15594	0.0156711
GO:0021557	oculomotor nerve development	biological_process	4.15594	0.0156711
GO:0031249	denatured protein binding	molecular_function	4.15594	0.0156711
GO:0031750	D3 dopamine receptor binding	molecular_function	4.15594	0.0156711
GO:0034346	positive regulation of type III interferon production	biological_process	4.15594	0.0156711
GO:0035607	fibroblast growth factor receptor signaling pathway involved in orbitofrontal cortex development	biological_process	4.15594	0.0156711
GO:0036117	hyaluranon cable	cellular_component	4.15594	0.0156711
GO:0036304	umbilical cord morphogenesis	biological_process	4.15594	0.0156711
GO:0038143	ERBB3:ERBB2 complex	cellular_component	4.15594	0.0156711
GO:0047389	glycerophosphocholine phosphodiesterase activity	molecular_function	4.15594	0.0156711
GO:0051885	positive regulation of timing of anagen	biological_process	4.15594	0.0156711
GO:0055025	positive regulation of cardiac muscle tissue development	biological_process	4.15594	0.0156711
GO:0060529	squamous basal epithelial stem cell differentiation involved in prostate gland acinus development	biological_process	4.15594	0.0156711
GO:0060595	fibroblast growth factor receptor signaling pathway involved in mammary gland specification	biological_process	4.15594	0.0156711
GO:0060615	mammary gland bud formation	biological_process	4.15594	0.0156711
GO:0060667	branch elongation involved in salivary gland morphogenesis	biological_process	4.15594	0.0156711
GO:0060915	mesenchymal cell differentiation involved in lung development	biological_process	4.15594	0.0156711
GO:0061869	regulation of hepatic stellate cell migration	biological_process	4.15594	0.0156711
GO:0061870	positive regulation of hepatic stellate cell migration	biological_process	4.15594	0.0156711
GO:0061928	glutathione specific gamma-glutamylcyclotransferase activity	molecular_function	4.15594	0.0156711
GO:0062044	negative regulation of cardiac epithelial to mesenchymal transition	biological_process	4.15594	0.0156711
GO:0070171	negative regulation of tooth mineralization	biological_process	4.15594	0.0156711
GO:0070538	oleic acid binding	molecular_function	4.15594	0.0156711
GO:0071196	Kv4.3-KChIP1 channel complex	cellular_component	4.15594	0.0156711
GO:0071886	1-(4-iodo-2,5-dimethoxyphenyl)propan-2-amine binding	molecular_function	4.15594	0.0156711
GO:0072139	glomerular parietal epithelial cell differentiation	biological_process	4.15594	0.0156711
GO:0098965	extracellular matrix of synaptic cleft	cellular_component	4.15594	0.0156711
GO:0140651	futile creatine cycle	biological_process	4.15594	0.0156711
GO:0140794	histone arginine deiminase activity	molecular_function	4.15594	0.0156711
GO:0140798	histone H3R26 arginine deiminase activity	molecular_function	4.15594	0.0156711
GO:0141057	histone H3 arginine deiminase activity	molecular_function	4.15594	0.0156711
GO:1900240	negative regulation of phenotypic switching	biological_process	4.15594	0.0156711
GO:1903121	regulation of TRAIL-activated apoptotic signaling pathway	biological_process	4.15594	0.0156711
GO:1904204	regulation of skeletal muscle hypertrophy	biological_process	4.15594	0.0156711
GO:1904674	positive regulation of somatic stem cell population maintenance	biological_process	4.15594	0.0156711
GO:1904863	regulation of beta-catenin-TCF complex assembly	biological_process	4.15594	0.0156711
GO:1904864	negative regulation of beta-catenin-TCF complex assembly	biological_process	4.15594	0.0156711
GO:1905916	negative regulation of cell differentiation involved in phenotypic switching	biological_process	4.15594	0.0156711
GO:1905931	negative regulation of vascular associated smooth muscle cell differentiation involved in phenotypic switching	biological_process	4.15594	0.0156711
GO:1990259	histone H2A Q104 methyltransferase activity	molecular_function	4.15594	0.0156711
GO:1990622	CHOP-ATF3 complex	cellular_component	4.15594	0.0156711
GO:1990705	cholangiocyte proliferation	biological_process	4.15594	0.0156711
GO:2000565	negative regulation of CD8-positive, alpha-beta T cell proliferation	biological_process	4.15594	0.0156711
GO:2000722	regulation of cardiac vascular smooth muscle cell differentiation	biological_process	4.15594	0.0156711
GO:2001107	negative regulation of Rho guanyl-nucleotide exchange factor activity	biological_process	4.15594	0.0156711
GO:0019222	regulation of metabolic process	biological_process	4.12556	0.0161544
GO:0044093	positive regulation of molecular function	biological_process	4.1122	0.0163717
GO:0000271	polysaccharide biosynthetic process	biological_process	4.11165	0.0163808
GO:0060538	skeletal muscle organ development	biological_process	4.11165	0.0163808
GO:1900117	regulation of execution phase of apoptosis	biological_process	4.11165	0.0163808
GO:0030111	regulation of Wnt signaling pathway	biological_process	4.04992	0.0174238
GO:0052742	phosphatidylinositol kinase activity	molecular_function	4.03672	0.0176553
GO:0061383	trabecula morphogenesis	biological_process	4.03672	0.0176553
GO:1904752	regulation of vascular associated smooth muscle cell migration	biological_process	4.03672	0.0176553
GO:2000050	regulation of non-canonical Wnt signaling pathway	biological_process	4.03672	0.0176553
GO:0044089	positive regulation of cellular component biogenesis	biological_process	4.01906	0.0179698
GO:0002053	positive regulation of mesenchymal cell proliferation	biological_process	3.96487	0.0189705
GO:0010463	mesenchymal cell proliferation	biological_process	3.96487	0.0189705
GO:0042026	protein refolding	biological_process	3.96487	0.0189705
GO:0048583	regulation of response to stimulus	biological_process	3.96431	0.0189812
GO:0022407	regulation of cell-cell adhesion	biological_process	3.96181	0.0190286
GO:0000122	negative regulation of transcription by RNA polymerase II	biological_process	3.92363	0.0197692
GO:0045597	positive regulation of cell differentiation	biological_process	3.9227	0.0197876
GO:0005901	caveola	cellular_component	3.91817	0.0198774
GO:0030212	hyaluronan metabolic process	biological_process	3.89587	0.0203257
GO:0032878	regulation of establishment or maintenance of cell polarity	biological_process	3.89587	0.0203257
GO:0051393	alpha-actinin binding	molecular_function	3.89587	0.0203257
GO:0060038	cardiac muscle cell proliferation	biological_process	3.89587	0.0203257
GO:0070168	negative regulation of biomineral tissue development	biological_process	3.89587	0.0203257
GO:0019887	protein kinase regulator activity	molecular_function	3.88989	0.0204476
GO:0043502	regulation of muscle adaptation	biological_process	3.88244	0.0206006
GO:0060411	cardiac septum morphogenesis	biological_process	3.88244	0.0206006
GO:0019220	regulation of phosphate metabolic process	biological_process	3.87097	0.0208381
GO:0001649	osteoblast differentiation	biological_process	3.8636	0.0209923
GO:0051174	regulation of phosphorus metabolic process	biological_process	3.86082	0.0210507
GO:0001227	DNA-binding transcription repressor activity, RNA polymerase II-specific	molecular_function	3.8421	0.0214486
GO:0005488	binding	molecular_function	3.83181	0.0216704
GO:0001667	ameboidal-type cell migration	biological_process	3.81513	0.0220349
GO:0048660	regulation of smooth muscle cell proliferation	biological_process	3.79123	0.0225679
GO:0050772	positive regulation of axonogenesis	biological_process	3.77854	0.022856
GO:0055002	striated muscle cell development	biological_process	3.77854	0.022856
GO:0001968	fibronectin binding	molecular_function	3.76562	0.0231531
GO:0021983	pituitary gland development	biological_process	3.76562	0.0231531
GO:0030057	desmosome	cellular_component	3.76562	0.0231531
GO:0032924	activin receptor signaling pathway	biological_process	3.76562	0.0231531
GO:0046621	negative regulation of organ growth	biological_process	3.76562	0.0231531
GO:0051491	positive regulation of filopodium assembly	biological_process	3.76562	0.0231531
GO:1902532	negative regulation of intracellular signal transduction	biological_process	3.76107	0.0232588
GO:0000494	box C/D sno(s)RNA 3'-end processing	biological_process	3.75438	0.0234149
GO:0001587	Gq/11-coupled serotonin receptor activity	molecular_function	3.75438	0.0234149
GO:0001839	neural plate morphogenesis	biological_process	3.75438	0.0234149
GO:0003829	beta-1,3-galactosyl-O-glycosyl-glycoprotein beta-1,6-N-acetylglucosaminyltransferase activity	molecular_function	3.75438	0.0234149
GO:0003839	gamma-glutamylcyclotransferase activity	molecular_function	3.75438	0.0234149
GO:0004815	aspartate-tRNA ligase activity	molecular_function	3.75438	0.0234149
GO:0004818	glutamate-tRNA ligase activity	molecular_function	3.75438	0.0234149
GO:0004819	glutamine-tRNA ligase activity	molecular_function	3.75438	0.0234149
GO:0004822	isoleucine-tRNA ligase activity	molecular_function	3.75438	0.0234149
GO:0004823	leucine-tRNA ligase activity	molecular_function	3.75438	0.0234149
GO:0004825	methionine-tRNA ligase activity	molecular_function	3.75438	0.0234149
GO:0004827	proline-tRNA ligase activity	molecular_function	3.75438	0.0234149
GO:0005610	laminin-5 complex	cellular_component	3.75438	0.0234149
GO:0008109	N-acetyllactosaminide beta-1,6-N-acetylglucosaminyltransferase activity	molecular_function	3.75438	0.0234149
GO:0008426	protein kinase C inhibitor activity	molecular_function	3.75438	0.0234149
GO:0010513	positive regulation of phosphatidylinositol biosynthetic process	biological_process	3.75438	0.0234149
GO:0014707	branchiomeric skeletal muscle development	biological_process	3.75438	0.0234149
GO:0021769	orbitofrontal cortex development	biological_process	3.75438	0.0234149
GO:0021847	ventricular zone neuroblast division	biological_process	3.75438	0.0234149
GO:0030241	skeletal muscle myosin thick filament assembly	biological_process	3.75438	0.0234149
GO:0032028	myosin head/neck binding	molecular_function	3.75438	0.0234149
GO:0032038	myosin II heavy chain binding	molecular_function	3.75438	0.0234149
GO:0032342	aldosterone biosynthetic process	biological_process	3.75438	0.0234149
GO:0032910	regulation of transforming growth factor beta3 production	biological_process	3.75438	0.0234149
GO:0033967	box C/D sno(s)RNA metabolic process	biological_process	3.75438	0.0234149
GO:0034651	cortisol biosynthetic process	biological_process	3.75438	0.0234149
GO:0034963	box C/D sno(s)RNA processing	biological_process	3.75438	0.0234149
GO:0038131	neuregulin receptor activity	molecular_function	3.75438	0.0234149
GO:0043259	laminin-10 complex	cellular_component	3.75438	0.0234149
GO:0043260	laminin-11 complex	cellular_component	3.75438	0.0234149
GO:0046960	sensitization	biological_process	3.75438	0.0234149
GO:0048619	embryonic hindgut morphogenesis	biological_process	3.75438	0.0234149
GO:0050501	hyaluronan synthase activity	molecular_function	3.75438	0.0234149
GO:0060160	negative regulation of dopamine receptor signaling pathway	biological_process	3.75438	0.0234149
GO:0060327	cytoplasmic actin-based contraction involved in cell motility	biological_process	3.75438	0.0234149
GO:0060523	prostate epithelial cord elongation	biological_process	3.75438	0.0234149
GO:0060737	prostate gland morphogenetic growth	biological_process	3.75438	0.0234149
GO:0060948	cardiac vascular smooth muscle cell development	biological_process	3.75438	0.0234149
GO:0070052	collagen V binding	molecular_function	3.75438	0.0234149
GO:0070165	positive regulation of adiponectin secretion	biological_process	3.75438	0.0234149
GO:0070236	negative regulation of activation-induced cell death of T cells	biological_process	3.75438	0.0234149
GO:0071688	striated muscle myosin thick filament assembly	biological_process	3.75438	0.0234149
GO:0072051	juxtaglomerular apparatus development	biological_process	3.75438	0.0234149
GO:0097233	alveolar lamellar body membrane	cellular_component	3.75438	0.0234149
GO:0140214	positive regulation of long-chain fatty acid import into cell	biological_process	3.75438	0.0234149
GO:0140940	histone H2A methyltransferase activity	molecular_function	3.75438	0.0234149
GO:1900104	regulation of hyaluranon cable assembly	biological_process	3.75438	0.0234149
GO:1900106	positive regulation of hyaluranon cable assembly	biological_process	3.75438	0.0234149
GO:1900239	regulation of phenotypic switching	biological_process	3.75438	0.0234149
GO:1901624	negative regulation of lymphocyte chemotaxis	biological_process	3.75438	0.0234149
GO:1902645	tertiary alcohol biosynthetic process	biological_process	3.75438	0.0234149
GO:1905320	regulation of mesenchymal stem cell migration	biological_process	3.75438	0.0234149
GO:1905322	positive regulation of mesenchymal stem cell migration	biological_process	3.75438	0.0234149
GO:1905871	regulation of protein localization to cell leading edge	biological_process	3.75438	0.0234149
GO:1905915	regulation of cell differentiation involved in phenotypic switching	biological_process	3.75438	0.0234149
GO:1905930	regulation of vascular associated smooth muscle cell differentiation involved in phenotypic switching	biological_process	3.75438	0.0234149
GO:1990926	short-term synaptic potentiation	biological_process	3.75438	0.0234149
GO:2000346	negative regulation of hepatocyte proliferation	biological_process	3.75438	0.0234149
GO:2000768	positive regulation of nephron tubule epithelial cell differentiation	biological_process	3.75438	0.0234149
GO:0072089	stem cell proliferation	biological_process	3.74496	0.0236365
GO:0005575	cellular_component	cellular_component	3.74082	0.0237346
GO:0030246	carbohydrate binding	molecular_function	3.73337	0.0239122
GO:0016055	Wnt signaling pathway	biological_process	3.71814	0.024279
GO:0098631	cell adhesion mediator activity	molecular_function	3.71189	0.0244313
GO:0021510	spinal cord development	biological_process	3.70403	0.024624
GO:0070273	phosphatidylinositol-4-phosphate binding	molecular_function	3.70403	0.024624
GO:1901223	negative regulation of non-canonical NF-kappaB signal transduction	biological_process	3.70403	0.024624
GO:0009887	animal organ morphogenesis	biological_process	3.69892	0.0247502
GO:0001217	DNA-binding transcription repressor activity	molecular_function	3.68793	0.0250239
GO:0010557	positive regulation of macromolecule biosynthetic process	biological_process	3.67969	0.0252307
GO:0045121	membrane raft	cellular_component	3.67293	0.025402
GO:0009891	positive regulation of biosynthetic process	biological_process	3.67167	0.0254339
GO:0031594	neuromuscular junction	cellular_component	3.6472	0.0260639
GO:0072091	regulation of stem cell proliferation	biological_process	3.6472	0.0260639
GO:0030239	myofibril assembly	biological_process	3.64459	0.0261322
GO:0071676	negative regulation of mononuclear cell migration	biological_process	3.64459	0.0261322
GO:0071889	14-3-3 protein binding	molecular_function	3.64459	0.0261322
GO:0099170	postsynaptic modulation of chemical synaptic transmission	biological_process	3.64459	0.0261322
GO:0098857	membrane microdomain	cellular_component	3.64316	0.0261696
GO:0030036	actin cytoskeleton organization	biological_process	3.63954	0.0262645
GO:0001837	epithelial to mesenchymal transition	biological_process	3.61557	0.0269017
GO:0048661	positive regulation of smooth muscle cell proliferation	biological_process	3.61557	0.0269017
GO:0060021	roof of mouth development	biological_process	3.61557	0.0269017
GO:0030198	extracellular matrix organization	biological_process	3.61368	0.0269526
GO:0050770	regulation of axonogenesis	biological_process	3.60767	0.027115
GO:0010604	positive regulation of macromolecule metabolic process	biological_process	3.60032	0.0273151
GO:0043062	extracellular structure organization	biological_process	3.59905	0.0273498
GO:0005640	nuclear outer membrane	cellular_component	3.58716	0.0276768
GO:0014741	negative regulation of muscle hypertrophy	biological_process	3.58716	0.0276768
GO:0042310	vasoconstriction	biological_process	3.58716	0.0276768
GO:0045229	external encapsulating structure organization	biological_process	3.58449	0.0277509
GO:0065009	regulation of molecular function	biological_process	3.5808	0.0278533
GO:0043410	positive regulation of MAPK cascade	biological_process	3.56429	0.0283171
GO:0051253	negative regulation of RNA metabolic process	biological_process	3.53331	0.0292081
GO:0010880	regulation of release of sequestered calcium ion into cytosol by sarcoplasmic reticulum	biological_process	3.53162	0.0292574
GO:0021545	cranial nerve development	biological_process	3.53162	0.0292574
GO:0031069	hair follicle morphogenesis	biological_process	3.53162	0.0292574
GO:0022404	molting cycle process	biological_process	3.52334	0.0295008
GO:0022405	hair cycle process	biological_process	3.52334	0.0295008
GO:0048704	embryonic skeletal system morphogenesis	biological_process	3.52334	0.0295008
GO:0051153	regulation of striated muscle cell differentiation	biological_process	3.52334	0.0295008
GO:0030295	protein kinase activator activity	molecular_function	3.52067	0.0295796
GO:0007417	central nervous system development	biological_process	3.49939	0.0302158
GO:0008544	epidermis development	biological_process	3.49939	0.0302158
GO:0043197	dendritic spine	cellular_component	3.49939	0.0302158
GO:0005581	collagen trimer	cellular_component	3.49346	0.0303956
GO:0009894	regulation of catabolic process	biological_process	3.48706	0.0305906
GO:0010464	regulation of mesenchymal cell proliferation	biological_process	3.47787	0.0308731
GO:0048010	vascular endothelial growth factor receptor signaling pathway	biological_process	3.47787	0.0308731
GO:0051281	positive regulation of release of sequestered calcium ion into cytosol	biological_process	3.47787	0.0308731
GO:0003338	metanephros morphogenesis	biological_process	3.47061	0.0310982
GO:0004814	arginine-tRNA ligase activity	molecular_function	3.47061	0.0310982
GO:0005055	laminin receptor activity	molecular_function	3.47061	0.0310982
GO:0005250	A-type (transient outward) potassium channel activity	molecular_function	3.47061	0.0310982
GO:0006599	phosphagen metabolic process	biological_process	3.47061	0.0310982
GO:0006603	phosphocreatine metabolic process	biological_process	3.47061	0.0310982
GO:0006705	mineralocorticoid biosynthetic process	biological_process	3.47061	0.0310982
GO:0010517	regulation of phospholipase activity	biological_process	3.47061	0.0310982
GO:0010518	positive regulation of phospholipase activity	biological_process	3.47061	0.0310982
GO:0010710	regulation of collagen catabolic process	biological_process	3.47061	0.0310982
GO:0010739	positive regulation of protein kinase A signaling	biological_process	3.47061	0.0310982
GO:0016013	syntrophin complex	cellular_component	3.47061	0.0310982
GO:0017018	myosin phosphatase activity	molecular_function	3.47061	0.0310982
GO:0030485	smooth muscle contractile fiber	cellular_component	3.47061	0.0310982
GO:0031034	myosin filament assembly	biological_process	3.47061	0.0310982
GO:0032461	positive regulation of protein oligomerization	biological_process	3.47061	0.0310982
GO:0032462	regulation of protein homooligomerization	biological_process	3.47061	0.0310982
GO:0033326	cerebrospinal fluid secretion	biological_process	3.47061	0.0310982
GO:0034309	primary alcohol biosynthetic process	biological_process	3.47061	0.0310982
GO:0035910	ascending aorta morphogenesis	biological_process	3.47061	0.0310982
GO:0035989	tendon development	biological_process	3.47061	0.0310982
GO:0036009	protein-glutamine N-methyltransferase activity	molecular_function	3.47061	0.0310982
GO:0036457	keratohyalin granule	cellular_component	3.47061	0.0310982
GO:0042396	phosphagen biosynthetic process	biological_process	3.47061	0.0310982
GO:0042567	insulin-like growth factor ternary complex	cellular_component	3.47061	0.0310982
GO:0046314	phosphocreatine biosynthetic process	biological_process	3.47061	0.0310982
GO:0048627	myoblast development	biological_process	3.47061	0.0310982
GO:0060513	prostatic bud formation	biological_process	3.47061	0.0310982
GO:0060842	arterial endothelial cell differentiation	biological_process	3.47061	0.0310982
GO:0061051	positive regulation of cell growth involved in cardiac muscle cell development	biological_process	3.47061	0.0310982
GO:0071228	cellular response to tumor cell	biological_process	3.47061	0.0310982
GO:0097232	lamellar body membrane	cellular_component	3.47061	0.0310982
GO:0098666	G protein-coupled serotonin receptor complex	cellular_component	3.47061	0.0310982
GO:1900069	regulation of cellular hyperosmotic salinity response	biological_process	3.47061	0.0310982
GO:1901000	regulation of response to salt stress	biological_process	3.47061	0.0310982
GO:1902174	positive regulation of keratinocyte apoptotic process	biological_process	3.47061	0.0310982
GO:1902994	regulation of phospholipid efflux	biological_process	3.47061	0.0310982
GO:1902995	positive regulation of phospholipid efflux	biological_process	3.47061	0.0310982
GO:1903116	positive regulation of actin filament-based movement	biological_process	3.47061	0.0310982
GO:1904054	regulation of cholangiocyte proliferation	biological_process	3.47061	0.0310982
GO:2000298	regulation of Rho-dependent protein serine/threonine kinase activity	biological_process	3.47061	0.0310982
GO:0044309	neuron spine	cellular_component	3.45737	0.0315125
GO:0048646	anatomical structure formation involved in morphogenesis	biological_process	3.44867	0.031788
GO:0045926	negative regulation of growth	biological_process	3.43493	0.0322278
GO:0002720	positive regulation of cytokine production involved in immune response	biological_process	3.43492	0.0322279
GO:0014911	positive regulation of smooth muscle cell migration	biological_process	3.42579	0.0325235
GO:0017156	calcium-ion regulated exocytosis	biological_process	3.42579	0.0325235
GO:0060306	regulation of membrane repolarization	biological_process	3.42579	0.0325235
GO:0072175	epithelial tube formation	biological_process	3.42579	0.0325235
GO:0022603	regulation of anatomical structure morphogenesis	biological_process	3.42512	0.0325455
GO:0006986	response to unfolded protein	biological_process	3.40625	0.0331653
GO:0016301	kinase activity	molecular_function	3.40378	0.0332473
GO:0019207	kinase regulator activity	molecular_function	3.4015	0.0333232
GO:0051591	response to cAMP	biological_process	3.37796	0.0341169
GO:0060349	bone morphogenesis	biological_process	3.3753	0.0342078
GO:0061436	establishment of skin barrier	biological_process	3.3753	0.0342078
GO:0051128	regulation of cellular component organization	biological_process	3.36341	0.0346169
GO:0014855	striated muscle cell proliferation	biological_process	3.32631	0.0359254
GO:0042805	actinin binding	molecular_function	3.32631	0.0359254
GO:0070873	regulation of glycogen metabolic process	biological_process	3.32631	0.0359254
GO:0070884	regulation of calcineurin-NFAT signaling cascade	biological_process	3.32631	0.0359254
GO:0099171	presynaptic modulation of chemical synaptic transmission	biological_process	3.32631	0.0359254
GO:0007224	smoothened signaling pathway	biological_process	3.32251	0.0360621
GO:0019209	kinase activator activity	molecular_function	3.31577	0.036306
GO:0009889	regulation of biosynthetic process	biological_process	3.31354	0.0363872
GO:0010927	cellular component assembly involved in morphogenesis	biological_process	3.29533	0.0370558
GO:0010647	positive regulation of cell communication	biological_process	3.28739	0.0373513
GO:0023056	positive regulation of signaling	biological_process	3.28221	0.0375451
GO:0099513	polymeric cytoskeletal fiber	cellular_component	3.28157	0.0375694
GO:0050974	detection of mechanical stimulus involved in sensory perception	biological_process	3.27874	0.0376758
GO:0106056	regulation of calcineurin-mediated signaling	biological_process	3.27874	0.0376758
GO:1902904	negative regulation of supramolecular fiber organization	biological_process	3.2768	0.0377487
GO:0003186	tricuspid valve morphogenesis	biological_process	3.25136	0.0387214
GO:0004111	creatine kinase activity	molecular_function	3.25136	0.0387214
GO:0004464	leukotriene-C4 synthase activity	molecular_function	3.25136	0.0387214
GO:0004668	protein-arginine deiminase activity	molecular_function	3.25136	0.0387214
GO:0005007	fibroblast growth factor receptor activity	molecular_function	3.25136	0.0387214
GO:0008889	glycerophosphodiester phosphodiesterase activity	molecular_function	3.25136	0.0387214
GO:0010511	regulation of phosphatidylinositol biosynthetic process	biological_process	3.25136	0.0387214
GO:0016942	insulin-like growth factor binding protein complex	cellular_component	3.25136	0.0387214
GO:0021873	forebrain neuroblast division	biological_process	3.25136	0.0387214
GO:0031033	myosin filament organization	biological_process	3.25136	0.0387214
GO:0032341	aldosterone metabolic process	biological_process	3.25136	0.0387214
GO:0032596	protein transport into membrane raft	biological_process	3.25136	0.0387214
GO:0034344	regulation of type III interferon production	biological_process	3.25136	0.0387214
GO:0034650	cortisol metabolic process	biological_process	3.25136	0.0387214
GO:0036484	trunk neural crest cell migration	biological_process	3.25136	0.0387214
GO:0038132	neuregulin binding	molecular_function	3.25136	0.0387214
GO:0043125	ErbB-3 class receptor binding	molecular_function	3.25136	0.0387214
GO:0045899	positive regulation of RNA polymerase II transcription preinitiation complex assembly	biological_process	3.25136	0.0387214
GO:0048818	positive regulation of hair follicle maturation	biological_process	3.25136	0.0387214
GO:0051884	regulation of timing of anagen	biological_process	3.25136	0.0387214
GO:0060314	regulation of ryanodine-sensitive calcium-release channel activity	biological_process	3.25136	0.0387214
GO:0060512	prostate gland morphogenesis	biological_process	3.25136	0.0387214
GO:0060664	epithelial cell proliferation involved in salivary gland morphogenesis	biological_process	3.25136	0.0387214
GO:0060669	embryonic placenta morphogenesis	biological_process	3.25136	0.0387214
GO:0060676	ureteric bud formation	biological_process	3.25136	0.0387214
GO:0060916	mesenchymal cell proliferation involved in lung development	biological_process	3.25136	0.0387214
GO:0070235	regulation of activation-induced cell death of T cells	biological_process	3.25136	0.0387214
GO:0071680	response to indole-3-methanol	biological_process	3.25136	0.0387214
GO:0071681	cellular response to indole-3-methanol	biological_process	3.25136	0.0387214
GO:0071953	elastic fiber	cellular_component	3.25136	0.0387214
GO:0072144	glomerular mesangial cell development	biological_process	3.25136	0.0387214
GO:0090036	regulation of protein kinase C signaling	biological_process	3.25136	0.0387214
GO:0090193	positive regulation of glomerulus development	biological_process	3.25136	0.0387214
GO:0090500	endocardial cushion to mesenchymal transition	biological_process	3.25136	0.0387214
GO:0140345	phosphatidylcholine flippase activity	molecular_function	3.25136	0.0387214
GO:1902617	response to fluoride	biological_process	3.25136	0.0387214
GO:1903901	negative regulation of viral life cycle	biological_process	3.25136	0.0387214
GO:1904178	negative regulation of adipose tissue development	biological_process	3.25136	0.0387214
GO:1905098	negative regulation of guanyl-nucleotide exchange factor activity	biological_process	3.25136	0.0387214
GO:2000051	negative regulation of non-canonical Wnt signaling pathway	biological_process	3.25136	0.0387214
GO:2000118	regulation of sodium-dependent phosphate transport	biological_process	3.25136	0.0387214
GO:2000491	positive regulation of hepatic stellate cell activation	biological_process	3.25136	0.0387214
GO:2000678	negative regulation of transcription regulatory region DNA binding	biological_process	3.25136	0.0387214
GO:2001245	regulation of phosphatidylcholine biosynthetic process	biological_process	3.25136	0.0387214
GO:0004722	protein serine/threonine phosphatase activity	molecular_function	3.24202	0.039085
GO:0048640	negative regulation of developmental growth	biological_process	3.24202	0.039085
GO:0007204	positive regulation of cytosolic calcium ion concentration	biological_process	3.23846	0.0392241
GO:0045746	negative regulation of Notch signaling pathway	biological_process	3.23251	0.0394582
GO:0060412	ventricular septum morphogenesis	biological_process	3.23251	0.0394582
GO:0097553	calcium ion transmembrane import into cytosol	biological_process	3.21587	0.0401204
GO:0060255	regulation of macromolecule metabolic process	biological_process	3.20335	0.0406259
GO:0006942	regulation of striated muscle contraction	biological_process	3.19005	0.0411697
GO:0051781	positive regulation of cell division	biological_process	3.19005	0.0411697
GO:0001657	ureteric bud development	biological_process	3.18757	0.0412721
GO:0001727	lipid kinase activity	molecular_function	3.18757	0.0412721
GO:0010712	regulation of collagen metabolic process	biological_process	3.18757	0.0412721
GO:0045766	positive regulation of angiogenesis	biological_process	3.1821	0.0414983
GO:0009967	positive regulation of signal transduction	biological_process	3.1771	0.0417065
GO:0008150	biological_process	biological_process	3.16282	0.0423061
GO:0060429	epithelium development	biological_process	3.15512	0.0426331
GO:0042398	modified amino acid biosynthetic process	biological_process	3.14384	0.0431169
GO:0055013	cardiac muscle cell development	biological_process	3.14384	0.0431169
GO:0098773	skin epidermis development	biological_process	3.14384	0.0431169
GO:0001558	regulation of cell growth	biological_process	3.14229	0.0431837
GO:0090287	regulation of cellular response to growth factor stimulus	biological_process	3.14112	0.0432343
GO:0005604	basement membrane	cellular_component	3.13938	0.0433096
GO:0045785	positive regulation of cell adhesion	biological_process	3.13578	0.0434659
GO:0001932	regulation of protein phosphorylation	biological_process	3.10978	0.0446106
GO:1904018	positive regulation of vasculature development	biological_process	3.10902	0.0446448
GO:0005515	protein binding	molecular_function	3.10413	0.0448637
GO:0045214	sarcomere organization	biological_process	3.10127	0.044992
GO:0016773	phosphotransferase activity, alcohol group as acceptor	molecular_function	3.08989	0.0455068
GO:0001665	alpha-N-acetylgalactosaminide alpha-2,6-sialyltransferase activity	molecular_function	3.07294	0.046285
GO:0001738	morphogenesis of a polarized epithelium	biological_process	3.07294	0.046285
GO:0003150	muscular septum morphogenesis	biological_process	3.07294	0.046285
GO:0005592	collagen type XI trimer	cellular_component	3.07294	0.046285
GO:0007208	phospholipase C-activating serotonin receptor signaling pathway	biological_process	3.07294	0.046285
GO:0008212	mineralocorticoid metabolic process	biological_process	3.07294	0.046285
GO:0016775	phosphotransferase activity, nitrogenous group as acceptor	molecular_function	3.07294	0.046285
GO:0017020	myosin phosphatase regulator activity	molecular_function	3.07294	0.046285
GO:0019834	phospholipase A2 inhibitor activity	molecular_function	3.07294	0.046285
GO:0019958	C-X-C chemokine binding	molecular_function	3.07294	0.046285
GO:0021869	forebrain ventricular zone progenitor cell division	biological_process	3.07294	0.046285
GO:0030213	hyaluronan biosynthetic process	biological_process	3.07294	0.046285
GO:0030240	skeletal muscle thin filament assembly	biological_process	3.07294	0.046285
GO:0030314	junctional membrane complex	cellular_component	3.07294	0.046285
GO:0030345	structural constituent of tooth enamel	molecular_function	3.07294	0.046285
GO:0031428	box C/D methylation guide snoRNP complex	cellular_component	3.07294	0.046285
GO:0032927	positive regulation of activin receptor signaling pathway	biological_process	3.07294	0.046285
GO:0033550	MAP kinase tyrosine phosphatase activity	molecular_function	3.07294	0.046285
GO:0048570	notochord morphogenesis	biological_process	3.07294	0.046285
GO:0048755	branching morphogenesis of a nerve	biological_process	3.07294	0.046285
GO:0051546	keratinocyte migration	biological_process	3.07294	0.046285
GO:0060011	Sertoli cell proliferation	biological_process	3.07294	0.046285
GO:0060056	mammary gland involution	biological_process	3.07294	0.046285
GO:0060087	relaxation of vascular associated smooth muscle	biological_process	3.07294	0.046285
GO:0060572	morphogenesis of an epithelial bud	biological_process	3.07294	0.046285
GO:0060633	negative regulation of transcription initiation by RNA polymerase II	biological_process	3.07294	0.046285
GO:0061156	pulmonary artery morphogenesis	biological_process	3.07294	0.046285
GO:0061643	chemorepulsion of axon	biological_process	3.07294	0.046285
GO:0071503	response to heparin	biological_process	3.07294	0.046285
GO:0071638	negative regulation of monocyte chemotactic protein-1 production	biological_process	3.07294	0.046285
GO:0072143	mesangial cell development	biological_process	3.07294	0.046285
GO:0090192	regulation of glomerulus development	biological_process	3.07294	0.046285
GO:0097208	alveolar lamellar body	cellular_component	3.07294	0.046285
GO:0140459	response to Gram-positive bacterium	biological_process	3.07294	0.046285
GO:0170049	box C/D RNP complex	cellular_component	3.07294	0.046285
GO:1903903	regulation of establishment of T cell polarity	biological_process	3.07294	0.046285
GO:1990254	keratin filament binding	molecular_function	3.07294	0.046285
GO:1990430	extracellular matrix protein binding	molecular_function	3.07294	0.046285
GO:0045859	regulation of protein kinase activity	biological_process	3.06823	0.0465032
GO:0035966	response to topologically incorrect protein	biological_process	3.06568	0.0466219
GO:0042476	odontogenesis	biological_process	3.06568	0.0466219
GO:0070167	regulation of biomineral tissue development	biological_process	3.06568	0.0466219
GO:0030315	T-tubule	cellular_component	3.05981	0.0468968
GO:0031295	T cell costimulation	biological_process	3.05981	0.0468968
GO:0050790	regulation of catalytic activity	biological_process	3.05728	0.0470153
GO:0030029	actin filament-based process	biological_process	3.05642	0.047056
GO:0060070	canonical Wnt signaling pathway	biological_process	3.04171	0.0477531
GO:0045202	synapse	cellular_component	3.03971	0.0478488
GO:0030178	negative regulation of Wnt signaling pathway	biological_process	3.03818	0.0479218
GO:0010562	positive regulation of phosphorus metabolic process	biological_process	3.01967	0.0488173
GO:0045937	positive regulation of phosphate metabolic process	biological_process	3.01967	0.0488173
GO:0021915	neural tube development	biological_process	3.0194	0.0488307
GO:0031294	lymphocyte costimulation	biological_process	3.0194	0.0488307
GO:0055001	muscle cell development	biological_process	3.01802	0.0488978
GO:0022409	positive regulation of cell-cell adhesion	biological_process	3.00783	0.0493989
GO:0045892	negative regulation of DNA-templated transcription	biological_process	3.00112	0.0497313

## Sheet: Table S4
Table S4. Gene ontology analysis of genes with reduced expression following mirdametinib treatment.
Gene set	Description	Type	Enrichment score	P-value
GO:0022402	cell cycle process	biological_process	166.065	7.56932e-73
GO:0005694	chromosome	cellular_component	148.165	4.49745e-65
GO:1903047	mitotic cell cycle process	biological_process	139.651	2.24033e-61
GO:0010564	regulation of cell cycle process	biological_process	114.357	2.16542e-50
GO:0051301	cell division	biological_process	102.686	2.53627e-45
GO:0051276	chromosome organization	biological_process	99.3992	6.78392e-44
GO:0007059	chromosome segregation	biological_process	95.2862	4.14705e-42
GO:0051726	regulation of cell cycle	biological_process	94.7459	7.11863e-42
GO:0098687	chromosomal region	cellular_component	93.0484	3.887e-41
GO:1901987	regulation of cell cycle phase transition	biological_process	92.9812	4.1571e-41
GO:0043228	membraneless organelle	cellular_component	89.8823	9.21756e-40
GO:0043232	intracellular membraneless organelle	cellular_component	89.8823	9.21756e-40
GO:0006259	DNA metabolic process	biological_process	89.5208	1.32316e-39
GO:0007088	regulation of mitotic nuclear division	biological_process	88.5107	3.63314e-39
GO:0007346	regulation of mitotic cell cycle	biological_process	87.4244	1.07668e-38
GO:0051783	regulation of nuclear division	biological_process	86.0233	4.3706e-38
GO:1901990	regulation of mitotic cell cycle phase transition	biological_process	82.9358	9.58193e-37
GO:0006260	DNA replication	biological_process	77.4816	2.23963e-34
GO:0000775	chromosome, centromeric region	cellular_component	74.0931	6.63429e-33
GO:1905818	regulation of chromosome separation	biological_process	73.9667	7.52802e-33
GO:0010965	regulation of mitotic sister chromatid separation	biological_process	73.8777	8.22838e-33
GO:0051983	regulation of chromosome segregation	biological_process	71.0106	1.44701e-31
GO:0006281	DNA repair	biological_process	69.6087	5.87953e-31
GO:0033045	regulation of sister chromatid segregation	biological_process	69.0784	9.99177e-31
GO:0033047	regulation of mitotic sister chromatid segregation	biological_process	68.1626	2.49672e-30
GO:0090068	positive regulation of cell cycle process	biological_process	67.555	4.58391e-30
GO:0098813	nuclear chromosome segregation	biological_process	66.4434	1.39312e-29
GO:0000776	kinetochore	cellular_component	66.0763	2.01117e-29
GO:0010948	negative regulation of cell cycle process	biological_process	65.8144	2.61308e-29
GO:0030071	regulation of mitotic metaphase/anaphase transition	biological_process	64.0053	1.59533e-28
GO:1902099	regulation of metaphase/anaphase transition of cell cycle	biological_process	62.9865	4.4187e-28
GO:0005634	nucleus	cellular_component	62.4839	7.30442e-28
GO:0006974	DNA damage response	biological_process	62.0887	1.08451e-27
GO:0045787	positive regulation of cell cycle	biological_process	60.3326	6.27887e-27
GO:0005654	nucleoplasm	cellular_component	59.757	1.11656e-26
GO:0005819	spindle	cellular_component	56.8484	2.04664e-25
GO:1902850	microtubule cytoskeleton organization involved in mitosis	biological_process	55.8959	5.30525e-25
GO:0045786	negative regulation of cell cycle	biological_process	55.3608	9.05961e-25
GO:0000819	sister chromatid segregation	biological_process	54.5908	1.95662e-24
GO:0000075	cell cycle checkpoint signaling	biological_process	54.0212	3.45847e-24
GO:0032993	protein-DNA complex	cellular_component	53.3403	6.83294e-24
GO:0030527	structural constituent of chromatin	molecular_function	53.1608	8.17635e-24
GO:1901988	negative regulation of cell cycle phase transition	biological_process	53.0225	9.38893e-24
GO:0033044	regulation of chromosome organization	biological_process	52.4387	1.68332e-23
GO:0000070	mitotic sister chromatid segregation	biological_process	52.3882	1.77051e-23
GO:0007051	spindle organization	biological_process	52.2653	2.00209e-23
GO:0007093	mitotic cell cycle checkpoint signaling	biological_process	50.2719	1.4696e-22
GO:0007049	cell cycle	biological_process	49.7311	2.52387e-22
GO:1903046	meiotic cell cycle process	biological_process	49.5553	3.0089e-22
GO:0033046	negative regulation of sister chromatid segregation	biological_process	49.5338	3.07427e-22
GO:0033048	negative regulation of mitotic sister chromatid segregation	biological_process	49.5338	3.07427e-22
GO:0045841	negative regulation of mitotic metaphase/anaphase transition	biological_process	49.5338	3.07427e-22
GO:2000816	negative regulation of mitotic sister chromatid separation	biological_process	49.5338	3.07427e-22
GO:0051784	negative regulation of nuclear division	biological_process	49.1223	4.63956e-22
GO:0045839	negative regulation of mitotic nuclear division	biological_process	48.811	6.33359e-22
GO:0006302	double-strand break repair	biological_process	48.7346	6.8366e-22
GO:0000725	recombinational repair	biological_process	48.4758	8.85598e-22
GO:0016043	cellular component organization	biological_process	48.2629	1.09569e-21
GO:1902100	negative regulation of metaphase/anaphase transition of cell cycle	biological_process	48.2583	1.10072e-21
GO:1905819	negative regulation of chromosome separation	biological_process	48.2583	1.10072e-21
GO:0000940	outer kinetochore	cellular_component	47.8074	1.7278e-21
GO:0051985	negative regulation of chromosome segregation	biological_process	47.6574	2.00743e-21
GO:0045930	negative regulation of mitotic cell cycle	biological_process	47.5593	2.21431e-21
GO:1901991	negative regulation of mitotic cell cycle phase transition	biological_process	47.3874	2.62962e-21
GO:0007094	mitotic spindle assembly checkpoint signaling	biological_process	47.3599	2.7031e-21
GO:0071173	spindle assembly checkpoint signaling	biological_process	47.3599	2.7031e-21
GO:0071174	mitotic spindle checkpoint signaling	biological_process	47.3599	2.7031e-21
GO:0006310	DNA recombination	biological_process	47.039	3.72598e-21
GO:0031577	spindle checkpoint signaling	biological_process	46.681	5.3295e-21
GO:0071840	cellular component organization or biogenesis	biological_process	45.8688	1.20073e-20
GO:0000226	microtubule cytoskeleton organization	biological_process	45.2589	2.2096e-20
GO:0000278	mitotic cell cycle	biological_process	45.0739	2.65871e-20
GO:0006996	organelle organization	biological_process	45.0176	2.8127e-20
GO:0000724	double-strand break repair via homologous recombination	biological_process	44.036	7.50628e-20
GO:0007052	mitotic spindle organization	biological_process	43.3624	1.47221e-19
GO:0033554	cellular response to stress	biological_process	42.0247	5.60923e-19
GO:0120543	macromolecular conformation isomerase activity	molecular_function	39.5002	7.00279e-18
GO:0000786	nucleosome	cellular_component	39.2981	8.57117e-18
GO:0071162	CMG complex	cellular_component	39.184	9.60732e-18
GO:0008094	ATP-dependent activity, acting on DNA	molecular_function	38.859	1.32974e-17
GO:0071459	protein localization to chromosome, centromeric region	biological_process	38.8088	1.39813e-17
GO:0051716	cellular response to stimulus	biological_process	38.1263	2.76673e-17
GO:0140097	catalytic activity, acting on DNA	molecular_function	37.9549	3.28399e-17
GO:0007017	microtubule-based process	biological_process	37.9315	3.36176e-17
GO:0050000	chromosome localization	biological_process	37.5483	4.93155e-17
GO:1901989	positive regulation of cell cycle phase transition	biological_process	37.4588	5.39348e-17
GO:0006270	DNA replication initiation	biological_process	36.8774	9.6457e-17
GO:0008017	microtubule binding	molecular_function	36.3482	1.63741e-16
GO:0006334	nucleosome assembly	biological_process	36.1645	1.96778e-16
GO:1901992	positive regulation of mitotic cell cycle phase transition	biological_process	36.1645	1.96778e-16
GO:0031261	DNA replication preinitiation complex	cellular_component	35.9541	2.42856e-16
GO:0090304	nucleic acid metabolic process	biological_process	35.9166	2.52132e-16
GO:2001251	negative regulation of chromosome organization	biological_process	35.7748	2.90541e-16
GO:1901976	regulation of cell cycle checkpoint	biological_process	35.5865	3.50719e-16
GO:0045931	positive regulation of mitotic cell cycle	biological_process	35.2647	4.83859e-16
GO:0140657	ATP-dependent activity	molecular_function	34.9789	6.43941e-16
GO:0034728	nucleosome organization	biological_process	34.9166	6.85382e-16
GO:0099080	supramolecular complex	cellular_component	34.7334	8.23173e-16
GO:0008608	attachment of spindle microtubules to kinetochore	biological_process	34.2202	1.37515e-15
GO:0033043	regulation of organelle organization	biological_process	34.2149	1.3825e-15
GO:0006338	chromatin remodeling	biological_process	34.0489	1.63214e-15
GO:0003677	DNA binding	molecular_function	33.6018	2.55218e-15
GO:1902749	regulation of cell cycle G2/M phase transition	biological_process	33.1565	3.98399e-15
GO:0010389	regulation of G2/M transition of mitotic cell cycle	biological_process	32.7736	5.84241e-15
GO:0034502	protein localization to chromosome	biological_process	32.5012	7.67236e-15
GO:0044770	cell cycle phase transition	biological_process	32.4518	8.0602e-15
GO:0000727	double-strand break repair via break-induced replication	biological_process	32.0446	1.21112e-14
GO:0017116	single-stranded DNA helicase activity	molecular_function	31.7952	1.55422e-14
GO:0090231	regulation of spindle checkpoint	biological_process	31.7952	1.55422e-14
GO:0065004	protein-DNA complex assembly	biological_process	31.6106	1.86933e-14
GO:0071824	protein-DNA complex organization	biological_process	31.5481	1.98987e-14
GO:0051303	establishment of chromosome localization	biological_process	31.513	2.06106e-14
GO:0005813	centrosome	cellular_component	31.2491	2.68331e-14
GO:0003678	DNA helicase activity	molecular_function	31.2447	2.69532e-14
GO:0051310	metaphase chromosome alignment	biological_process	31.2447	2.69532e-14
GO:0015631	tubulin binding	molecular_function	31.1632	2.92414e-14
GO:0000922	spindle pole	cellular_component	31.0236	3.36206e-14
GO:0007010	cytoskeleton organization	biological_process	30.1795	7.81977e-14
GO:0005815	microtubule organizing center	cellular_component	29.5606	1.45213e-13
GO:0051052	regulation of DNA metabolic process	biological_process	29.5169	1.51701e-13
GO:0051225	spindle assembly	biological_process	29.4072	1.69278e-13
GO:0006325	chromatin organization	biological_process	28.5147	4.13249e-13
GO:0090266	regulation of mitotic cell cycle spindle assembly checkpoint	biological_process	28.3571	4.83779e-13
GO:1903504	regulation of mitotic spindle checkpoint	biological_process	28.3571	4.83779e-13
GO:0006275	regulation of DNA replication	biological_process	28.2281	5.50417e-13
GO:0006950	response to stress	biological_process	27.9657	7.15538e-13
GO:1905820	positive regulation of chromosome separation	biological_process	27.3641	1.30594e-12
GO:0016853	isomerase activity	molecular_function	27.1332	1.64506e-12
GO:0044772	mitotic cell cycle phase transition	biological_process	27.0763	1.74148e-12
GO:0005874	microtubule	cellular_component	26.8977	2.08195e-12
GO:0072686	mitotic spindle	cellular_component	26.827	2.2344e-12
GO:0043229	intracellular organelle	cellular_component	26.3238	3.69582e-12
GO:0051656	establishment of organelle localization	biological_process	26.2926	3.81289e-12
GO:0006139	nucleobase-containing compound metabolic process	biological_process	26.2357	4.03629e-12
GO:0140694	membraneless organelle assembly	biological_process	25.6934	6.94229e-12
GO:0016887	ATP hydrolysis activity	molecular_function	25.5932	7.67379e-12
GO:0007080	mitotic metaphase chromosome alignment	biological_process	25.4646	8.72668e-12
GO:0003697	single-stranded DNA binding	molecular_function	25.3674	9.61757e-12
GO:1901970	positive regulation of mitotic sister chromatid separation	biological_process	24.9729	1.42688e-11
GO:0051640	organelle localization	biological_process	24.4944	2.30259e-11
GO:0120545	nucleic acid conformation isomerase activity	molecular_function	24.3272	2.72169e-11
GO:0005876	spindle microtubule	cellular_component	24.1027	3.40672e-11
GO:0005524	ATP binding	molecular_function	24.0685	3.52533e-11
GO:0090329	regulation of DNA-templated DNA replication	biological_process	24.0036	3.76174e-11
GO:0005856	cytoskeleton	cellular_component	23.8308	4.471e-11
GO:0044839	cell cycle G2/M phase transition	biological_process	23.7238	4.97628e-11
GO:0003777	microtubule motor activity	molecular_function	23.6134	5.55708e-11
GO:0004386	helicase activity	molecular_function	23.4421	6.5951e-11
GO:0022414	reproductive process	biological_process	23.4059	6.83796e-11
GO:0051315	attachment of mitotic spindle microtubules to kinetochore	biological_process	23.2541	7.95902e-11
GO:0005515	protein binding	molecular_function	23.2474	8.01248e-11
GO:0032559	adenyl ribonucleotide binding	molecular_function	22.9811	1.04573e-10
GO:0030554	adenyl nucleotide binding	molecular_function	22.5773	1.56605e-10
GO:0090232	positive regulation of spindle checkpoint	biological_process	22.4571	1.76613e-10
GO:0051128	regulation of cellular component organization	biological_process	22.4523	1.77449e-10
GO:0051233	spindle midzone	cellular_component	22.2789	2.1105e-10
GO:0009987	cellular process	biological_process	21.9926	2.81021e-10
GO:0005829	cytosol	cellular_component	21.7626	3.53701e-10
GO:0051653	spindle localization	biological_process	21.4619	4.77769e-10
GO:0051984	positive regulation of chromosome segregation	biological_process	21.2134	6.12527e-10
GO:0030261	chromosome condensation	biological_process	21.1662	6.42144e-10
GO:0000781	chromosome, telomeric region	cellular_component	21.1109	6.78634e-10
GO:0010639	negative regulation of organelle organization	biological_process	20.7768	9.47917e-10
GO:0051445	regulation of meiotic cell cycle	biological_process	20.577	1.15754e-09
GO:0003682	chromatin binding	molecular_function	20.5072	1.2412e-09
GO:0030496	midbody	cellular_component	20.3833	1.40488e-09
GO:0051988	regulation of attachment of spindle microtubules to kinetochore	biological_process	20.333	1.4774e-09
GO:0007062	sister chromatid cohesion	biological_process	20.1766	1.72746e-09
GO:0031570	DNA integrity checkpoint signaling	biological_process	20.148	1.77751e-09
GO:0090307	mitotic spindle assembly	biological_process	19.9455	2.17653e-09
GO:0030174	regulation of DNA-templated DNA replication initiation	biological_process	19.8414	2.41536e-09
GO:0045132	meiotic chromosome segregation	biological_process	19.8414	2.41536e-09
GO:0051293	establishment of spindle localization	biological_process	19.6902	2.80976e-09
GO:0022607	cellular component assembly	biological_process	19.6671	2.8752e-09
GO:0005871	kinesin complex	cellular_component	19.5008	3.39565e-09
GO:0005875	microtubule associated complex	cellular_component	19.3364	4.00231e-09
GO:0051383	kinetochore organization	biological_process	19.3245	4.05039e-09
GO:0000281	mitotic cytokinesis	biological_process	19.1567	4.79017e-09
GO:0000217	DNA secondary structure binding	molecular_function	19.1483	4.83054e-09
GO:0099513	polymeric cytoskeletal fiber	cellular_component	19.1256	4.94125e-09
GO:0000086	G2/M transition of mitotic cell cycle	biological_process	19.0774	5.18528e-09
GO:0140013	meiotic nuclear division	biological_process	19.0095	5.55001e-09
GO:0043226	organelle	cellular_component	18.8972	6.20912e-09
GO:0035639	purine ribonucleoside triphosphate binding	molecular_function	18.8922	6.24071e-09
GO:0000228	nuclear chromosome	cellular_component	18.8654	6.41003e-09
GO:1901978	positive regulation of cell cycle checkpoint	biological_process	18.8456	6.538e-09
GO:0042555	MCM complex	cellular_component	18.8332	6.61958e-09
GO:0090267	positive regulation of mitotic cell cycle spindle assembly checkpoint	biological_process	18.8332	6.61958e-09
GO:0036297	interstrand cross-link repair	biological_process	18.6435	8.00227e-09
GO:0051338	regulation of transferase activity	biological_process	18.5589	8.70935e-09
GO:0032553	ribonucleotide binding	molecular_function	18.4933	9.29912e-09
GO:0097367	carbohydrate derivative binding	molecular_function	18.4722	9.49785e-09
GO:0050789	regulation of biological process	biological_process	18.3202	1.10568e-08
GO:0000280	nuclear division	biological_process	18.3092	1.11788e-08
GO:1902751	positive regulation of cell cycle G2/M phase transition	biological_process	17.9501	1.60094e-08
GO:0045740	positive regulation of DNA replication	biological_process	17.9415	1.6148e-08
GO:0032555	purine ribonucleotide binding	molecular_function	17.932	1.63011e-08
GO:0017076	purine nucleotide binding	molecular_function	17.7457	1.96395e-08
GO:0005488	binding	molecular_function	17.7286	1.99786e-08
GO:0000212	meiotic spindle organization	biological_process	17.5908	2.29301e-08
GO:0034501	protein localization to kinetochore	biological_process	17.5479	2.39355e-08
GO:1903083	protein localization to condensed chromosome	biological_process	17.5479	2.39355e-08
GO:0140640	catalytic activity, acting on a nucleic acid	molecular_function	17.3496	2.9184e-08
GO:0048285	organelle fission	biological_process	17.3373	2.9547e-08
GO:0043231	intracellular membrane-bounded organelle	cellular_component	17.296	3.07921e-08
GO:0061982	meiosis I cell cycle process	biological_process	17.2844	3.11505e-08
GO:0045840	positive regulation of mitotic nuclear division	biological_process	17.0927	3.77357e-08
GO:0003774	cytoskeletal motor activity	molecular_function	17.02	4.05813e-08
GO:1901993	regulation of meiotic cell cycle phase transition	biological_process	17.0017	4.13286e-08
GO:0051785	positive regulation of nuclear division	biological_process	16.8976	4.58644e-08
GO:0051294	establishment of spindle orientation	biological_process	16.894	4.60274e-08
GO:0031262	Ndc80 complex	cellular_component	16.5881	6.24985e-08
GO:0043505	CENP-A containing nucleosome	cellular_component	16.5881	6.24985e-08
GO:0061644	protein localization to CENP-A containing chromatin	biological_process	16.5881	6.24985e-08
GO:0090306	meiotic spindle assembly	biological_process	16.5043	6.79628e-08
GO:0000166	nucleotide binding	molecular_function	16.4215	7.38328e-08
GO:0120544	polypeptide conformation or assembly isomerase activity	molecular_function	16.3164	8.20133e-08
GO:0099081	supramolecular polymer	cellular_component	16.3043	8.30095e-08
GO:0099512	supramolecular fiber	cellular_component	16.3043	8.30095e-08
GO:1901265	nucleoside phosphate binding	molecular_function	16.1055	1.01269e-07
GO:0010997	anaphase-promoting complex binding	molecular_function	15.9594	1.17201e-07
GO:0017111	ribonucleoside triphosphate phosphatase activity	molecular_function	15.868	1.28419e-07
GO:0046982	protein heterodimerization activity	molecular_function	15.833	1.3299e-07
GO:0050794	regulation of cellular process	biological_process	15.7881	1.39093e-07
GO:0071168	protein localization to chromatin	biological_process	15.7219	1.4862e-07
GO:0010971	positive regulation of G2/M transition of mitotic cell cycle	biological_process	15.6397	1.61354e-07
GO:0045842	positive regulation of mitotic metaphase/anaphase transition	biological_process	15.6258	1.63604e-07
GO:0065007	biological regulation	biological_process	15.6076	1.66608e-07
GO:0010972	negative regulation of G2/M transition of mitotic cell cycle	biological_process	15.5664	1.7362e-07
GO:0035825	homologous recombination	biological_process	15.5125	1.83229e-07
GO:0051321	meiotic cell cycle	biological_process	15.4797	1.89341e-07
GO:0000910	cytokinesis	biological_process	15.3839	2.08373e-07
GO:0061640	cytoskeleton-dependent cytokinesis	biological_process	15.3839	2.08373e-07
GO:0044774	mitotic DNA integrity checkpoint signaling	biological_process	15.2976	2.27172e-07
GO:1902750	negative regulation of cell cycle G2/M phase transition	biological_process	15.2976	2.27172e-07
GO:0031055	chromatin remodeling at centromere	biological_process	15.2793	2.31352e-07
GO:0034080	CENP-A containing chromatin assembly	biological_process	15.2793	2.31352e-07
GO:1902101	positive regulation of metaphase/anaphase transition of cell cycle	biological_process	15.2338	2.42138e-07
GO:0016462	pyrophosphatase activity	molecular_function	15.1261	2.69674e-07
GO:0040001	establishment of mitotic spindle localization	biological_process	15.1117	2.7356e-07
GO:0016817	hydrolase activity, acting on acid anhydrides	molecular_function	15.0407	2.937e-07
GO:0016818	hydrolase activity, acting on acid anhydrides, in phosphorus-containing anhydrides	molecular_function	15.0407	2.937e-07
GO:0043933	protein-containing complex organization	biological_process	15.0193	3.00049e-07
GO:0000811	GINS complex	cellular_component	14.9913	3.08572e-07
GO:1902292	cell cycle DNA replication initiation	biological_process	14.9913	3.08572e-07
GO:1902315	nuclear cell cycle DNA replication initiation	biological_process	14.9913	3.08572e-07
GO:1902975	mitotic DNA replication initiation	biological_process	14.9913	3.08572e-07
GO:0048519	negative regulation of biological process	biological_process	14.9813	3.11676e-07
GO:0048523	negative regulation of cellular process	biological_process	14.9205	3.31217e-07
GO:0008574	plus-end-directed microtubule motor activity	molecular_function	14.8677	3.4918e-07
GO:1901363	heterocyclic compound binding	molecular_function	14.744	3.95163e-07
GO:0035556	intracellular signal transduction	biological_process	14.7136	4.07332e-07
GO:0003676	nucleic acid binding	molecular_function	14.7025	4.11901e-07
GO:0000785	chromatin	cellular_component	14.6158	4.49194e-07
GO:0000076	DNA replication checkpoint signaling	biological_process	14.5244	4.92188e-07
GO:0000779	condensed chromosome, centromeric region	cellular_component	14.5244	4.92188e-07
GO:0010212	response to ionizing radiation	biological_process	14.4662	5.2166e-07
GO:0032991	protein-containing complex	cellular_component	14.3284	5.98734e-07
GO:0007056	spindle assembly involved in female meiosis	biological_process	14.1604	7.08318e-07
GO:0042770	signal transduction in response to DNA damage	biological_process	14.1512	7.14833e-07
GO:0015630	microtubule cytoskeleton	cellular_component	14.0017	8.30079e-07
GO:0051129	negative regulation of cellular component organization	biological_process	13.9104	9.09513e-07
GO:0032133	chromosome passenger complex	cellular_component	13.9053	9.14106e-07
GO:0040020	regulation of meiotic nuclear division	biological_process	13.7242	1.09566e-06
GO:0051382	kinetochore assembly	biological_process	13.6879	1.13606e-06
GO:0007095	mitotic G2 DNA damage checkpoint signaling	biological_process	13.5215	1.34174e-06
GO:0044773	mitotic DNA damage checkpoint signaling	biological_process	13.4723	1.40952e-06
GO:0008092	cytoskeletal protein binding	molecular_function	13.3697	1.5617e-06
GO:0006271	DNA strand elongation involved in DNA replication	biological_process	13.2592	1.74424e-06
GO:1990023	mitotic spindle midzone	cellular_component	13.2592	1.74424e-06
GO:0051302	regulation of cell division	biological_process	13.2043	1.84272e-06
GO:0044818	mitotic G2/M transition checkpoint	biological_process	13.1006	2.04395e-06
GO:0032886	regulation of microtubule-based process	biological_process	12.9732	2.32164e-06
GO:0097431	mitotic spindle pole	cellular_component	12.9512	2.37331e-06
GO:0032465	regulation of cytokinesis	biological_process	12.9138	2.46391e-06
GO:0072687	meiotic spindle	cellular_component	12.8668	2.58238e-06
GO:0090235	regulation of metaphase plate congression	biological_process	12.8668	2.58238e-06
GO:0065003	protein-containing complex assembly	biological_process	12.8612	2.59682e-06
GO:0033365	protein localization to organelle	biological_process	12.8121	2.72756e-06
GO:0000793	condensed chromosome	cellular_component	12.7598	2.87396e-06
GO:0051054	positive regulation of DNA metabolic process	biological_process	12.7314	2.95689e-06
GO:0070925	organelle assembly	biological_process	12.7009	3.04847e-06
GO:0003688	DNA replication origin binding	molecular_function	12.5052	3.70742e-06
GO:0050790	regulation of catalytic activity	biological_process	12.4864	3.7775e-06
GO:0000077	DNA damage checkpoint signaling	biological_process	12.4395	3.95904e-06
GO:0031297	replication fork processing	biological_process	12.4301	3.99638e-06
GO:0044784	metaphase/anaphase transition of cell cycle	biological_process	12.3901	4.15958e-06
GO:2000241	regulation of reproductive process	biological_process	12.2418	4.82469e-06
GO:0000082	G1/S transition of mitotic cell cycle	biological_process	12.216	4.95069e-06
GO:1904666	regulation of ubiquitin protein ligase activity	biological_process	12.1699	5.18401e-06
GO:0032200	telomere organization	biological_process	12.0805	5.6692e-06
GO:0045171	intercellular bridge	cellular_component	12.0805	5.6692e-06
GO:0044843	cell cycle G1/S phase transition	biological_process	12.0097	6.08495e-06
GO:0007131	reciprocal meiotic recombination	biological_process	11.9291	6.59536e-06
GO:0140527	reciprocal homologous recombination	biological_process	11.9291	6.59536e-06
GO:0007019	microtubule depolymerization	biological_process	11.8576	7.08473e-06
GO:0007064	mitotic sister chromatid cohesion	biological_process	11.8576	7.08473e-06
GO:0051299	centrosome separation	biological_process	11.8149	7.39348e-06
GO:0062033	positive regulation of mitotic sister chromatid segregation	biological_process	11.8149	7.39348e-06
GO:0071139	resolution of DNA recombination intermediates	biological_process	11.8149	7.39348e-06
GO:0005657	replication fork	cellular_component	11.7994	7.50924e-06
GO:0043168	anion binding	molecular_function	11.7292	8.05514e-06
GO:0008283	cell population proliferation	biological_process	11.7168	8.15544e-06
GO:0000792	heterochromatin	cellular_component	11.7113	8.20077e-06
GO:0031023	microtubule organizing center organization	biological_process	11.7113	8.20077e-06
GO:0045005	DNA-templated DNA replication maintenance of fidelity	biological_process	11.6517	8.70431e-06
GO:0007096	regulation of exit from mitosis	biological_process	11.5652	9.49028e-06
GO:0022616	DNA strand elongation	biological_process	11.5652	9.49028e-06
GO:0051447	negative regulation of meiotic cell cycle	biological_process	11.5652	9.49028e-06
GO:0051053	negative regulation of DNA metabolic process	biological_process	11.5242	9.88794e-06
GO:0040029	epigenetic regulation of gene expression	biological_process	11.3858	1.13552e-05
GO:0007098	centrosome cycle	biological_process	11.3671	1.15703e-05
GO:0000079	regulation of cyclin-dependent protein serine/threonine kinase activity	biological_process	11.3458	1.18189e-05
GO:1902423	regulation of attachment of mitotic spindle microtubules to kinetochore	biological_process	11.3167	1.21682e-05
GO:0042575	DNA polymerase complex	cellular_component	11.2906	1.24896e-05
GO:0043170	macromolecule metabolic process	biological_process	11.2842	1.25698e-05
GO:0006261	DNA-templated DNA replication	biological_process	11.2298	1.32724e-05
GO:0031507	heterochromatin formation	biological_process	11.108	1.49918e-05
GO:0045910	negative regulation of DNA recombination	biological_process	11.0958	1.51765e-05
GO:0007057	spindle assembly involved in female meiosis I	biological_process	11.0618	1.57003e-05
GO:0033597	mitotic checkpoint complex	cellular_component	11.0618	1.57003e-05
GO:0000018	regulation of DNA recombination	biological_process	11.0408	1.60338e-05
GO:0031109	microtubule polymerization or depolymerization	biological_process	10.9903	1.68643e-05
GO:0010638	positive regulation of organelle organization	biological_process	10.9311	1.78929e-05
GO:0001325	formation of extrachromosomal circular DNA	biological_process	10.8773	1.88823e-05
GO:0051256	mitotic spindle midzone assembly	biological_process	10.8773	1.88823e-05
GO:0051987	positive regulation of attachment of spindle microtubules to kinetochore	biological_process	10.8773	1.88823e-05
GO:0090656	t-circle formation	biological_process	10.8773	1.88823e-05
GO:0008150	biological_process	biological_process	10.8741	1.89424e-05
GO:0051347	positive regulation of transferase activity	biological_process	10.6791	2.30201e-05
GO:0000132	establishment of mitotic spindle orientation	biological_process	10.6578	2.35178e-05
GO:0006284	base-excision repair	biological_process	10.6578	2.35178e-05
GO:0031399	regulation of protein modification process	biological_process	10.5514	2.61575e-05
GO:0043549	regulation of kinase activity	biological_process	10.4705	2.83617e-05
GO:0048146	positive regulation of fibroblast proliferation	biological_process	10.4689	2.84075e-05
GO:0008284	positive regulation of cell population proliferation	biological_process	10.32	3.29675e-05
GO:0046605	regulation of centrosome cycle	biological_process	10.2363	3.58445e-05
GO:0043227	membrane-bounded organelle	cellular_component	10.1945	3.7377e-05
GO:0009314	response to radiation	biological_process	10.1901	3.75386e-05
GO:0005658	alpha DNA polymerase:primase complex	cellular_component	10.1574	3.87879e-05
GO:0015616	DNA translocase activity	molecular_function	10.1574	3.87879e-05
GO:0031536	positive regulation of exit from mitosis	biological_process	10.1574	3.87879e-05
GO:0042148	DNA strand invasion	biological_process	10.1574	3.87879e-05
GO:0062037	D-loop DNA binding	molecular_function	10.1574	3.87879e-05
GO:1903490	positive regulation of mitotic cytokinesis	biological_process	10.1293	3.98952e-05
GO:0001556	oocyte maturation	biological_process	10.1241	4.00994e-05
GO:0140612	DNA damage sensor activity	molecular_function	10.1241	4.00994e-05
GO:2001252	positive regulation of chromosome organization	biological_process	10.0764	4.20605e-05
GO:0000731	DNA synthesis involved in DNA repair	biological_process	10.0515	4.31231e-05
GO:0072698	protein localization to microtubule cytoskeleton	biological_process	10.0515	4.31231e-05
GO:0045859	regulation of protein kinase activity	biological_process	9.99168	4.57792e-05
GO:0045814	negative regulation of gene expression, epigenetic	biological_process	9.91802	4.92784e-05
GO:0070192	chromosome organization involved in meiotic cell cycle	biological_process	9.90473	4.99379e-05
GO:0010369	chromocenter	cellular_component	9.80535	5.51555e-05
GO:0045091	regulation of single stranded viral RNA replication via double stranded DNA intermediate	biological_process	9.80535	5.51555e-05
GO:0051255	spindle midzone assembly	biological_process	9.80535	5.51555e-05
GO:0007127	meiosis I	biological_process	9.77367	5.6931e-05
GO:0005198	structural molecule activity	molecular_function	9.57247	6.96189e-05
GO:0051438	regulation of ubiquitin-protein transferase activity	biological_process	9.54812	7.13349e-05
GO:0071897	DNA biosynthetic process	biological_process	9.52559	7.29607e-05
GO:0000800	lateral element	cellular_component	9.50776	7.4273e-05
GO:0043138	3'-5' DNA helicase activity	molecular_function	9.50776	7.4273e-05
GO:0051782	negative regulation of cell division	biological_process	9.50776	7.4273e-05
GO:2000105	positive regulation of DNA-templated DNA replication	biological_process	9.50776	7.4273e-05
GO:0016321	female meiosis chromosome segregation	biological_process	9.47611	7.66616e-05
GO:1902102	regulation of metaphase/anaphase transition of meiotic cell cycle	biological_process	9.47611	7.66616e-05
GO:1905132	regulation of meiotic chromosome separation	biological_process	9.47611	7.66616e-05
GO:2000348	regulation of CD40 signaling pathway	biological_process	9.47611	7.66616e-05
GO:0005814	centriole	cellular_component	9.42613	8.05906e-05
GO:0010165	response to X-ray	biological_process	9.37189	8.50824e-05
GO:0070507	regulation of microtubule cytoskeleton organization	biological_process	9.31991	8.96217e-05
GO:0050896	response to stimulus	biological_process	9.30649	9.08328e-05
GO:0000152	nuclear ubiquitin ligase complex	cellular_component	9.26089	9.50709e-05
GO:1902412	regulation of mitotic cytokinesis	biological_process	9.23264	9.77949e-05
GO:0090224	regulation of spindle organization	biological_process	9.14066	0.000107216
GO:0010824	regulation of centrosome duplication	biological_process	9.02334	0.000120562
GO:0044380	protein localization to cytoskeleton	biological_process	9.02334	0.000120562
GO:0007076	mitotic chromosome condensation	biological_process	8.97693	0.000126291
GO:0003674	molecular_function	molecular_function	8.9286	0.000132544
GO:0006335	DNA replication-dependent chromatin assembly	biological_process	8.92834	0.000132578
GO:0007091	metaphase/anaphase transition of mitotic cell cycle	biological_process	8.92834	0.000132578
GO:0017108	5'-flap endonuclease activity	molecular_function	8.92834	0.000132578
GO:0032201	telomere maintenance via semi-conservative replication	biological_process	8.92834	0.000132578
GO:0045143	homologous chromosome segregation	biological_process	8.92834	0.000132578
GO:0110030	regulation of G2/MI transition of meiotic cell cycle	biological_process	8.92834	0.000132578
GO:0042325	regulation of phosphorylation	biological_process	8.86965	0.000140592
GO:0042127	regulation of cell population proliferation	biological_process	8.86394	0.000141397
GO:0000794	condensed nuclear chromosome	cellular_component	8.79694	0.000151195
GO:0065009	regulation of molecular function	biological_process	8.75415	0.000157806
GO:0048532	anatomical structure arrangement	biological_process	8.73816	0.000160349
GO:0000723	telomere maintenance	biological_process	8.61483	0.000181396
GO:0003684	damaged DNA binding	molecular_function	8.57904	0.000188005
GO:0006312	mitotic recombination	biological_process	8.5143	0.000200578
GO:0000405	bubble DNA binding	molecular_function	8.47017	0.000209629
GO:0000808	origin recognition complex	cellular_component	8.47017	0.000209629
GO:0005664	nuclear origin of replication recognition complex	cellular_component	8.47017	0.000209629
GO:0048256	flap endonuclease activity	molecular_function	8.47017	0.000209629
GO:0051575	5'-deoxyribose-5-phosphate lyase activity	molecular_function	8.47017	0.000209629
GO:0070601	centromeric sister chromatid cohesion	biological_process	8.47017	0.000209629
GO:1902425	positive regulation of attachment of mitotic spindle microtubules to kinetochore	biological_process	8.47017	0.000209629
GO:1904668	positive regulation of ubiquitin protein ligase activity	biological_process	8.47017	0.000209629
GO:1990814	DNA/DNA annealing activity	molecular_function	8.47017	0.000209629
GO:0060255	regulation of macromolecule metabolic process	biological_process	8.36929	0.00023188
GO:1990752	microtubule end	cellular_component	8.30766	0.000246622
GO:0031619	homologous chromosome orientation in meiotic metaphase I	biological_process	8.28762	0.000251613
GO:0070950	regulation of neutrophil mediated killing of bacterium	biological_process	8.28762	0.000251613
GO:0070951	regulation of neutrophil mediated killing of gram-negative bacterium	biological_process	8.28762	0.000251613
GO:0097122	cyclin A2-CDK1 complex	cellular_component	8.28762	0.000251613
GO:0097125	cyclin B1-CDK1 complex	cellular_component	8.28762	0.000251613
GO:0140273	repair of mitotic kinetochore microtubule attachment defect	biological_process	8.28762	0.000251613
GO:0140274	repair of kinetochore microtubule attachment defect	biological_process	8.28762	0.000251613
GO:0180019	Knl1/Spc105 complex	cellular_component	8.28762	0.000251613
GO:1902298	cell cycle DNA replication maintenance of fidelity	biological_process	8.28762	0.000251613
GO:1905325	regulation of meiosis I spindle assembly checkpoint	biological_process	8.28762	0.000251613
GO:1990426	mitotic recombination-dependent replication fork processing	biological_process	8.28762	0.000251613
GO:1990505	mitotic DNA replication maintenance of fidelity	biological_process	8.28762	0.000251613
GO:0006301	postreplication repair	biological_process	8.17544	0.000281482
GO:0051261	protein depolymerization	biological_process	8.17544	0.000281482
GO:0070182	DNA polymerase binding	molecular_function	8.10491	0.000302053
GO:0140664	ATP-dependent DNA damage sensor activity	molecular_function	8.10491	0.000302053
GO:0021612	facial nerve structural organization	biological_process	8.07653	0.000310747
GO:0045835	negative regulation of meiotic nuclear division	biological_process	8.07653	0.000310747
GO:2000780	negative regulation of double-strand break repair	biological_process	8.04733	0.000319955
GO:0001932	regulation of protein phosphorylation	biological_process	7.98027	0.000342149
GO:0048518	positive regulation of biological process	biological_process	7.9643	0.000347654
GO:0007143	female meiotic nuclear division	biological_process	7.91676	0.000364583
GO:0043085	positive regulation of catalytic activity	biological_process	7.8792	0.000378538
GO:0045738	negative regulation of DNA repair	biological_process	7.80251	0.000408706
GO:0019887	protein kinase regulator activity	molecular_function	7.77422	0.000420433
GO:1990391	DNA repair complex	cellular_component	7.73821	0.000435849
GO:2000001	regulation of DNA damage checkpoint	biological_process	7.73821	0.000435849
GO:0014856	skeletal muscle cell proliferation	biological_process	7.73167	0.00043871
GO:0046601	positive regulation of centriole replication	biological_process	7.73167	0.00043871
GO:0090657	telomeric loop disassembly	biological_process	7.73167	0.00043871
GO:0019899	enzyme binding	molecular_function	7.66843	0.000467353
GO:0048144	fibroblast proliferation	biological_process	7.57161	0.000514865
GO:0035173	histone kinase activity	molecular_function	7.5684	0.000516519
GO:0046599	regulation of centriole replication	biological_process	7.5684	0.000516519
GO:0061844	antimicrobial humoral immune response mediated by antimicrobial peptide	biological_process	7.53558	0.000533753
GO:0004520	DNA endonuclease activity	molecular_function	7.46093	0.00057512
GO:1902531	regulation of intracellular signal transduction	biological_process	7.457	0.000577384
GO:0021604	cranial nerve structural organization	biological_process	7.42503	0.000596145
GO:0033314	mitotic DNA replication checkpoint signaling	biological_process	7.42503	0.000596145
GO:0140513	nuclear protein-containing complex	cellular_component	7.41228	0.000603795
GO:0019985	translesion synthesis	biological_process	7.40654	0.000607265
GO:0140677	molecular function activator activity	molecular_function	7.3857	0.000620055
GO:0005730	nucleolus	cellular_component	7.35547	0.000639088
GO:0060236	regulation of mitotic spindle organization	biological_process	7.35324	0.000640513
GO:0048145	regulation of fibroblast proliferation	biological_process	7.32345	0.000659884
GO:0019220	regulation of phosphate metabolic process	biological_process	7.30297	0.000673538
GO:0051174	regulation of phosphorus metabolic process	biological_process	7.28179	0.000687952
GO:0046983	protein dimerization activity	molecular_function	7.28045	0.000688874
GO:0061695	transferase complex, transferring phosphorus-containing groups	cellular_component	7.27742	0.000690969
GO:0019900	kinase binding	molecular_function	7.27616	0.00069184
GO:0042119	neutrophil activation	biological_process	7.25198	0.000708767
GO:0000307	cyclin-dependent protein kinase holoenzyme complex	cellular_component	7.21778	0.00073343
GO:0000320	re-entry into mitotic cell cycle	biological_process	7.19959	0.000746895
GO:0033186	CAF-1 complex	cellular_component	7.19959	0.000746895
GO:0034140	negative regulation of toll-like receptor 3 signaling pathway	biological_process	7.19959	0.000746895
GO:0044729	hemi-methylated DNA-binding	molecular_function	7.19959	0.000746895
GO:0071163	DNA replication preinitiation complex assembly	biological_process	7.19959	0.000746895
GO:0110032	positive regulation of G2/MI transition of meiotic cell cycle	biological_process	7.19959	0.000746895
GO:0170027	SKA complex	cellular_component	7.19959	0.000746895
GO:0048522	positive regulation of cellular process	biological_process	7.12563	0.000804226
GO:0005575	cellular_component	cellular_component	7.06473	0.000854727
GO:0008009	chemokine activity	molecular_function	7.04669	0.000870286
GO:0036230	granulocyte activation	biological_process	6.96246	0.000946769
GO:0016538	cyclin-dependent protein serine/threonine kinase regulator activity	molecular_function	6.9496	0.000959015
GO:0005881	cytoplasmic microtubule	cellular_component	6.9472	0.000961319
GO:0009628	response to abiotic stimulus	biological_process	6.93657	0.000971599
GO:0043073	germ cell nucleus	cellular_component	6.91477	0.000993007
GO:0071479	cellular response to ionizing radiation	biological_process	6.91477	0.000993007
GO:2000242	negative regulation of reproductive process	biological_process	6.91477	0.000993007
GO:0017017	MAP kinase tyrosine/serine/threonine phosphatase activity	molecular_function	6.89857	0.00100923
GO:0051177	meiotic sister chromatid cohesion	biological_process	6.89857	0.00100923
GO:0060623	regulation of chromosome condensation	biological_process	6.89857	0.00100923
GO:0140666	annealing activity	molecular_function	6.89857	0.00100923
GO:0032467	positive regulation of cytokinesis	biological_process	6.85488	0.00105429
GO:0007018	microtubule-based movement	biological_process	6.83793	0.00107232
GO:0019207	kinase regulator activity	molecular_function	6.71178	0.0012165
GO:0000722	telomere maintenance via recombination	biological_process	6.66919	0.00126943
GO:0001706	endoderm formation	biological_process	6.66919	0.00126943
GO:0003906	DNA-(apurinic or apyrimidinic site) endonuclease activity	molecular_function	6.66919	0.00126943
GO:0016888	DNA endonuclease activity, producing 5'-phosphomonoesters	molecular_function	6.66919	0.00126943
GO:0033262	regulation of nuclear cell cycle DNA replication	biological_process	6.66919	0.00126943
GO:0051443	positive regulation of ubiquitin-protein transferase activity	biological_process	6.66919	0.00126943
GO:0060707	trophoblast giant cell differentiation	biological_process	6.66919	0.00126943
GO:0071396	cellular response to lipid	biological_process	6.65986	0.00128133
GO:0071900	regulation of protein serine/threonine kinase activity	biological_process	6.64063	0.00130621
GO:0010332	response to gamma radiation	biological_process	6.58395	0.00138238
GO:0007079	mitotic chromosome movement towards spindle pole	biological_process	6.517	0.00147809
GO:0014038	regulation of Schwann cell differentiation	biological_process	6.517	0.00147809
GO:0031422	RecQ family helicase-topoisomerase III complex	cellular_component	6.517	0.00147809
GO:0032875	regulation of DNA endoreduplication	biological_process	6.517	0.00147809
GO:0033202	DNA helicase complex	cellular_component	6.517	0.00147809
GO:0035985	senescence-associated heterochromatin focus	cellular_component	6.517	0.00147809
GO:0043137	DNA replication, removal of RNA primer	biological_process	6.517	0.00147809
GO:0044771	meiotic cell cycle phase transition	biological_process	6.517	0.00147809
GO:0045003	double-strand break repair via synthesis-dependent strand annealing	biological_process	6.517	0.00147809
GO:0051296	establishment of meiotic spindle orientation	biological_process	6.517	0.00147809
GO:0051307	meiotic chromosome separation	biological_process	6.517	0.00147809
GO:0061821	telomeric D-loop binding	molecular_function	6.517	0.00147809
GO:0070949	regulation of neutrophil mediated killing of symbiont cell	biological_process	6.517	0.00147809
GO:0072757	cellular response to camptothecin	biological_process	6.517	0.00147809
GO:1901563	response to camptothecin	biological_process	6.517	0.00147809
GO:1901995	positive regulation of meiotic cell cycle phase transition	biological_process	6.517	0.00147809
GO:1905448	positive regulation of mitochondrial ATP synthesis coupled electron transport	biological_process	6.517	0.00147809
GO:1990086	lens fiber cell apoptotic process	biological_process	6.517	0.00147809
GO:0001833	inner cell mass cell proliferation	biological_process	6.45781	0.00156822
GO:2000402	negative regulation of lymphocyte migration	biological_process	6.45781	0.00156822
GO:0007129	homologous chromosome pairing at meiosis	biological_process	6.4491	0.00158194
GO:0045069	regulation of viral genome replication	biological_process	6.36629	0.00171853
GO:0031401	positive regulation of protein modification process	biological_process	6.33847	0.001767
GO:0051642	centrosome localization	biological_process	6.33234	0.00177787
GO:0061842	microtubule organizing center localization	biological_process	6.33234	0.00177787
GO:0016787	hydrolase activity	molecular_function	6.29117	0.00185259
GO:0019901	protein kinase binding	molecular_function	6.287	0.00186033
GO:0080090	regulation of primary metabolic process	biological_process	6.26591	0.00189997
GO:0071478	cellular response to radiation	biological_process	6.26236	0.00190673
GO:0001741	XY body	cellular_component	6.26194	0.00190755
GO:0044027	negative regulation of gene expression via chromosomal CpG island methylation	biological_process	6.26194	0.00190755
GO:1902806	regulation of cell cycle G1/S phase transition	biological_process	6.22326	0.00198278
GO:0106310	protein serine kinase activity	molecular_function	6.2114	0.00200642
GO:1902532	negative regulation of intracellular signal transduction	biological_process	6.19891	0.00203165
GO:0001673	male germ cell nucleus	cellular_component	6.17145	0.00208821
GO:1902808	positive regulation of cell cycle G1/S phase transition	biological_process	6.17145	0.00208821
GO:0001666	response to hypoxia	biological_process	6.13172	0.00217284
GO:0098772	molecular function regulator activity	molecular_function	6.12231	0.00219338
GO:0000400	four-way junction DNA binding	molecular_function	6.07953	0.00228925
GO:0033549	MAP kinase phosphatase activity	molecular_function	6.07953	0.00228925
GO:0045120	pronucleus	cellular_component	6.07953	0.00228925
GO:0022411	cellular component disassembly	biological_process	6.01754	0.00243564
GO:0014841	skeletal muscle satellite cell proliferation	biological_process	6.01673	0.00243763
GO:0035189	Rb-E2F complex	cellular_component	6.01673	0.00243763
GO:0051709	regulation of killing of cells of another organism	biological_process	6.01673	0.00243763
GO:0051754	meiotic sister chromatid cohesion, centromeric	biological_process	6.01673	0.00243763
GO:0061673	mitotic spindle astral microtubule	cellular_component	6.01673	0.00243763
GO:0071140	resolution of mitotic recombination intermediates	biological_process	6.01673	0.00243763
GO:0090233	negative regulation of spindle checkpoint	biological_process	6.01673	0.00243763
GO:0120099	procentriole replication complex	cellular_component	6.01673	0.00243763
GO:0140499	negative regulation of mitotic spindle assembly checkpoint signaling	biological_process	6.01673	0.00243763
GO:1905784	regulation of anaphase-promoting complex-dependent catabolic process	biological_process	6.01673	0.00243763
GO:0036064	ciliary basal body	cellular_component	6.01469	0.00244261
GO:0051493	regulation of cytoskeleton organization	biological_process	5.92153	0.00268109
GO:0000939	inner kinetochore	cellular_component	5.90895	0.00271503
GO:0007063	regulation of sister chromatid cohesion	biological_process	5.90895	0.00271503
GO:0043596	nuclear replication fork	cellular_component	5.90895	0.00271503
GO:0051298	centrosome duplication	biological_process	5.90895	0.00271503
GO:0071103	DNA conformation change	biological_process	5.90895	0.00271503
GO:2000045	regulation of G1/S transition of mitotic cell cycle	biological_process	5.88411	0.00278332
GO:0110165	cellular anatomical structure	cellular_component	5.82949	0.00293958
GO:0036293	response to decreased oxygen levels	biological_process	5.74224	0.00320756
GO:0019222	regulation of metabolic process	biological_process	5.74127	0.0032107
GO:0005737	cytoplasm	cellular_component	5.72197	0.00327327
GO:0004523	RNA-DNA hybrid ribonuclease activity	molecular_function	5.6218	0.00361811
GO:0006269	DNA replication, synthesis of primer	biological_process	5.6218	0.00361811
GO:0007100	mitotic centrosome separation	biological_process	5.6218	0.00361811
GO:0009378	four-way junction helicase activity	molecular_function	5.6218	0.00361811
GO:0021637	trigeminal nerve structural organization	biological_process	5.6218	0.00361811
GO:0043515	kinetochore binding	molecular_function	5.6218	0.00361811
GO:0045653	negative regulation of megakaryocyte differentiation	biological_process	5.6218	0.00361811
GO:0051231	spindle elongation	biological_process	5.6218	0.00361811
GO:0060631	regulation of meiosis I	biological_process	5.6218	0.00361811
GO:0070948	regulation of neutrophil mediated cytotoxicity	biological_process	5.6218	0.00361811
GO:1905446	regulation of mitochondrial ATP synthesis coupled electron transport	biological_process	5.6218	0.00361811
GO:1990963	establishment of blood-retinal barrier	biological_process	5.6218	0.00361811
GO:0008301	DNA binding, bending	molecular_function	5.59804	0.00370512
GO:0004536	DNA nuclease activity	molecular_function	5.59482	0.00371705
GO:0032642	regulation of chemokine production	biological_process	5.55364	0.00387333
GO:0031492	nucleosomal DNA binding	molecular_function	5.52549	0.00398391
GO:0032506	cytokinetic process	biological_process	5.52549	0.00398391
GO:0051056	regulation of small GTPase mediated signal transduction	biological_process	5.50621	0.00406147
GO:0048583	regulation of response to stimulus	biological_process	5.48392	0.00415302
GO:0031396	regulation of protein ubiquitination	biological_process	5.4675	0.00422176
GO:0005828	kinetochore microtubule	cellular_component	5.4556	0.00427229
GO:0032733	positive regulation of interleukin-10 production	biological_process	5.43779	0.00434908
GO:0005125	cytokine activity	molecular_function	5.40501	0.004494
GO:0030193	regulation of blood coagulation	biological_process	5.40057	0.00451403
GO:0051781	positive regulation of cell division	biological_process	5.39936	0.00451947
GO:0019730	antimicrobial humoral response	biological_process	5.37954	0.00460994
GO:0004712	protein serine/threonine/tyrosine kinase activity	molecular_function	5.35253	0.00473615
GO:1900087	positive regulation of G1/S transition of mitotic cell cycle	biological_process	5.35253	0.00473615
GO:0005680	anaphase-promoting complex	cellular_component	5.32071	0.0048893
GO:0033138	positive regulation of peptidyl-serine phosphorylation	biological_process	5.32071	0.0048893
GO:2000773	negative regulation of cellular senescence	biological_process	5.32071	0.0048893
GO:1903320	regulation of protein modification by small protein conjugation or removal	biological_process	5.3169	0.00490796
GO:0009966	regulation of signal transduction	biological_process	5.31191	0.0049325
GO:0043409	negative regulation of MAPK cascade	biological_process	5.30682	0.00495765
GO:0010571	positive regulation of nuclear cell cycle DNA replication	biological_process	5.29586	0.00501232
GO:0021785	branchiomotor neuron axon guidance	biological_process	5.29586	0.00501232
GO:0031390	Ctf18 RFC-like complex	cellular_component	5.29586	0.00501232
GO:0032466	negative regulation of cytokinesis	biological_process	5.29586	0.00501232
GO:0033061	DNA recombinase mediator complex	cellular_component	5.29586	0.00501232
GO:0043203	axon hillock	cellular_component	5.29586	0.00501232
GO:0051305	chromosome movement towards spindle pole	biological_process	5.29586	0.00501232
GO:0070086	ubiquitin-dependent endocytosis	biological_process	5.29586	0.00501232
GO:0090402	oncogene-induced cell senescence	biological_process	5.29586	0.00501232
GO:1901994	negative regulation of meiotic cell cycle phase transition	biological_process	5.29586	0.00501232
GO:1905832	positive regulation of spindle assembly	biological_process	5.29586	0.00501232
GO:1900046	regulation of hemostasis	biological_process	5.27684	0.00510853
GO:0090734	site of DNA damage	cellular_component	5.25978	0.00519643
GO:0032722	positive regulation of chemokine production	biological_process	5.21662	0.00542566
GO:0060706	cell differentiation involved in embryonic placenta development	biological_process	5.19264	0.00555732
GO:0042379	chemokine receptor binding	molecular_function	5.15743	0.00575646
GO:1901701	cellular response to oxygen-containing compound	biological_process	5.15439	0.00577403
GO:1901873	regulation of post-translational protein modification	biological_process	5.14552	0.00582545
GO:0010605	negative regulation of macromolecule metabolic process	biological_process	5.1452	0.00582728
GO:0030195	negative regulation of blood coagulation	biological_process	5.11025	0.00603458
GO:0070373	negative regulation of ERK1 and ERK2 cascade	biological_process	5.09927	0.00610122
GO:0061952	midbody abscission	biological_process	5.07079	0.00627743
GO:0071359	cellular response to dsRNA	biological_process	5.07079	0.00627743
GO:0070482	response to oxygen levels	biological_process	5.06485	0.00631489
GO:1900047	negative regulation of hemostasis	biological_process	5.03365	0.00651498
GO:0000235	astral microtubule	cellular_component	5.01869	0.00661321
GO:0000796	condensin complex	cellular_component	5.01869	0.00661321
GO:0007077	mitotic nuclear membrane disassembly	biological_process	5.01869	0.00661321
GO:0008309	double-stranded DNA exodeoxyribonuclease activity	molecular_function	5.01869	0.00661321
GO:0008330	protein tyrosine/threonine phosphatase activity	molecular_function	5.01869	0.00661321
GO:0008821	crossover junction DNA endonuclease activity	molecular_function	5.01869	0.00661321
GO:0014037	Schwann cell differentiation	biological_process	5.01869	0.00661321
GO:0032392	DNA geometric change	biological_process	5.01869	0.00661321
GO:0033313	meiotic cell cycle checkpoint signaling	biological_process	5.01869	0.00661321
GO:0051295	establishment of meiotic spindle localization	biological_process	5.01869	0.00661321
GO:0061820	telomeric D-loop disassembly	biological_process	5.01869	0.00661321
GO:0110025	DNA strand resection involved in replication fork processing	biological_process	5.01869	0.00661321
GO:1901977	negative regulation of cell cycle checkpoint	biological_process	5.01869	0.00661321
GO:1905821	positive regulation of chromosome condensation	biological_process	5.01869	0.00661321
GO:2001033	negative regulation of double-strand break repair via nonhomologous end joining	biological_process	5.01869	0.00661321
GO:0050818	regulation of coagulation	biological_process	4.98587	0.00683382
GO:0140299	molecular sensor activity	molecular_function	4.98587	0.00683382
GO:0001934	positive regulation of protein phosphorylation	biological_process	4.98034	0.00687169
GO:0007596	blood coagulation	biological_process	4.97119	0.0069349
GO:0008045	motor neuron axon guidance	biological_process	4.95464	0.00705064
GO:0046697	decidualization	biological_process	4.95464	0.00705064
GO:0050927	positive regulation of positive chemotaxis	biological_process	4.95464	0.00705064
GO:0045860	positive regulation of protein kinase activity	biological_process	4.94495	0.00711924
GO:0071621	granulocyte chemotaxis	biological_process	4.93059	0.00722226
GO:0050819	negative regulation of coagulation	biological_process	4.88616	0.00755036
GO:0010629	negative regulation of gene expression	biological_process	4.88554	0.00755507
GO:0050817	coagulation	biological_process	4.88246	0.00757838
GO:0008138	protein tyrosine/serine/threonine phosphatase activity	molecular_function	4.8437	0.00787784
GO:0035371	microtubule plus-end	cellular_component	4.8437	0.00787784
GO:0050926	regulation of positive chemotaxis	biological_process	4.8437	0.00787784
GO:0071539	protein localization to centrosome	biological_process	4.8437	0.00787784
GO:1905508	protein localization to microtubule organizing center	biological_process	4.8437	0.00787784
GO:2000042	negative regulation of double-strand break repair via homologous recombination	biological_process	4.8437	0.00787784
GO:0043539	protein serine/threonine kinase activator activity	molecular_function	4.82272	0.00804487
GO:0045071	negative regulation of viral genome replication	biological_process	4.81511	0.00810635
GO:0070371	ERK1 and ERK2 cascade	biological_process	4.81511	0.00810635
GO:1902554	serine/threonine protein kinase complex	cellular_component	4.7966	0.00825781
GO:0003680	minor groove of adenine-thymine-rich DNA binding	molecular_function	4.77787	0.00841392
GO:0003689	DNA clamp loader activity	molecular_function	4.77787	0.00841392
GO:0043139	5'-3' DNA helicase activity	molecular_function	4.77787	0.00841392
GO:0046602	regulation of mitotic centrosome separation	biological_process	4.77787	0.00841392
GO:0097681	double-strand break repair via alternative nonhomologous end joining	biological_process	4.77787	0.00841392
GO:1900264	positive regulation of DNA-directed DNA polymerase activity	biological_process	4.77787	0.00841392
GO:1904667	negative regulation of ubiquitin protein ligase activity	biological_process	4.77787	0.00841392
GO:1904776	regulation of protein localization to cell cortex	biological_process	4.77787	0.00841392
GO:0051446	positive regulation of meiotic cell cycle	biological_process	4.73758	0.00875985
GO:0048585	negative regulation of response to stimulus	biological_process	4.73464	0.0087856
GO:0007599	hemostasis	biological_process	4.71133	0.00899277
GO:0071495	cellular response to endogenous stimulus	biological_process	4.70302	0.00906783
GO:2000779	regulation of double-strand break repair	biological_process	4.68901	0.00919581
GO:0009410	response to xenobiotic stimulus	biological_process	4.68639	0.00921994
GO:0018105	peptidyl-serine phosphorylation	biological_process	4.67802	0.00929738
GO:0032984	protein-containing complex disassembly	biological_process	4.65382	0.00952515
GO:0033674	positive regulation of kinase activity	biological_process	4.65382	0.00952515
GO:0000803	sex chromosome	cellular_component	4.63589	0.00969742
GO:0035924	cellular response to vascular endothelial growth factor stimulus	biological_process	4.63589	0.00969742
GO:1902410	mitotic cytokinetic process	biological_process	4.63589	0.00969742
GO:1903900	regulation of viral life cycle	biological_process	4.62879	0.00976657
GO:0010569	regulation of double-strand break repair via homologous recombination	biological_process	4.61715	0.00988093
GO:0051246	regulation of protein metabolic process	biological_process	4.61711	0.00988133
GO:0004674	protein serine/threonine kinase activity	molecular_function	4.61266	0.00992542
GO:0003406	retinal pigment epithelium development	biological_process	4.56521	0.0104077
GO:0016889	DNA endonuclease activity, producing 3'-phosphomonoesters	molecular_function	4.56521	0.0104077
GO:0032357	oxidized purine DNA binding	molecular_function	4.56521	0.0104077
GO:0045876	positive regulation of sister chromatid cohesion	biological_process	4.56521	0.0104077
GO:0060385	axonogenesis involved in innervation	biological_process	4.56521	0.0104077
GO:0150172	regulation of phosphatidylcholine metabolic process	biological_process	4.56521	0.0104077
GO:2000104	negative regulation of DNA-templated DNA replication	biological_process	4.56521	0.0104077
GO:0032496	response to lipopolysaccharide	biological_process	4.54897	0.0105781
GO:0007140	male meiotic nuclear division	biological_process	4.5472	0.0105969
GO:0030291	protein serine/threonine kinase inhibitor activity	molecular_function	4.5472	0.0105969
GO:0010646	regulation of cell communication	biological_process	4.54051	0.010668
GO:0030593	neutrophil chemotaxis	biological_process	4.48398	0.0112884
GO:0051130	positive regulation of cellular component organization	biological_process	4.47853	0.0113501
GO:0044093	positive regulation of molecular function	biological_process	4.46181	0.0115415
GO:0010604	positive regulation of macromolecule metabolic process	biological_process	4.4518	0.0116576
GO:0005721	pericentric heterochromatin	cellular_component	4.4446	0.0117418
GO:0044344	cellular response to fibroblast growth factor stimulus	biological_process	4.4446	0.0117418
GO:0070848	response to growth factor	biological_process	4.43771	0.011823
GO:0042327	positive regulation of phosphorylation	biological_process	4.42307	0.0119973
GO:0009411	response to UV	biological_process	4.3838	0.0124778
GO:0005883	neurofilament	cellular_component	4.37501	0.0125881
GO:0032356	oxidized DNA binding	molecular_function	4.37501	0.0125881
GO:0042276	error-prone translesion synthesis	biological_process	4.37501	0.0125881
GO:0045869	negative regulation of single stranded viral RNA replication via double stranded DNA intermediate	biological_process	4.37501	0.0125881
GO:0051304	chromosome separation	biological_process	4.37501	0.0125881
GO:0051444	negative regulation of ubiquitin-protein transferase activity	biological_process	4.37501	0.0125881
GO:0055015	ventricular cardiac muscle cell development	biological_process	4.37501	0.0125881
GO:0070938	contractile ring	cellular_component	4.37501	0.0125881
GO:0072711	cellular response to hydroxyurea	biological_process	4.37501	0.0125881
GO:0141187	nucleic acid biosynthetic process	biological_process	4.36858	0.0126692
GO:0033135	regulation of peptidyl-serine phosphorylation	biological_process	4.35444	0.0128497
GO:0071363	cellular response to growth factor stimulus	biological_process	4.3525	0.0128746
GO:0021987	cerebral cortex development	biological_process	4.33174	0.0131446
GO:2000243	positive regulation of reproductive process	biological_process	4.33174	0.0131446
GO:0048018	receptor ligand activity	molecular_function	4.32862	0.0131857
GO:1902911	protein kinase complex	cellular_component	4.31933	0.0133088
GO:0072332	intrinsic apoptotic signaling pathway by p53 class mediator	biological_process	4.30249	0.0135348
GO:2000351	regulation of endothelial cell apoptotic process	biological_process	4.30249	0.0135348
GO:0006298	mismatch repair	biological_process	4.26761	0.0140153
GO:0071676	negative regulation of mononuclear cell migration	biological_process	4.26761	0.0140153
GO:0009892	negative regulation of metabolic process	biological_process	4.26127	0.0141044
GO:0016604	nuclear body	cellular_component	4.24611	0.0143198
GO:0023051	regulation of signaling	biological_process	4.22774	0.0145854
GO:0010826	negative regulation of centrosome duplication	biological_process	4.20314	0.0149486
GO:0034135	regulation of toll-like receptor 2 signaling pathway	biological_process	4.20314	0.0149486
GO:0044849	estrous cycle	biological_process	4.20314	0.0149486
GO:0046606	negative regulation of centrosome cycle	biological_process	4.20314	0.0149486
GO:0051081	nuclear membrane disassembly	biological_process	4.20314	0.0149486
GO:0051918	negative regulation of fibrinolysis	biological_process	4.20314	0.0149486
GO:0061575	cyclin-dependent protein serine/threonine kinase activator activity	molecular_function	4.20314	0.0149486
GO:0072710	response to hydroxyurea	biological_process	4.20314	0.0149486
GO:0140996	histone H3 kinase activity	molecular_function	4.20314	0.0149486
GO:1990918	double-strand break repair involved in meiotic recombination	biological_process	4.20314	0.0149486
GO:0004860	protein kinase inhibitor activity	molecular_function	4.19833	0.0150207
GO:0030546	signaling receptor activator activity	molecular_function	4.1564	0.0156639
GO:0097530	granulocyte migration	biological_process	4.15513	0.0156838
GO:0000708	meiotic strand invasion	biological_process	4.1422	0.0158878
GO:0000709	meiotic joint molecule formation	biological_process	4.1422	0.0158878
GO:0000741	karyogamy	biological_process	4.1422	0.0158878
GO:0000921	septin ring assembly	biological_process	4.1422	0.0158878
GO:0003131	mesodermal-endodermal cell signaling	biological_process	4.1422	0.0158878
GO:0003421	growth plate cartilage axis specification	biological_process	4.1422	0.0158878
GO:0004799	thymidylate synthase activity	molecular_function	4.1422	0.0158878
GO:0005142	interleukin-11 receptor binding	molecular_function	4.1422	0.0158878
GO:0005316	high-affinity phosphate:sodium symporter activity	molecular_function	4.1422	0.0158878
GO:0005600	collagen type XIII trimer	cellular_component	4.1422	0.0158878
GO:0005880	nuclear microtubule	cellular_component	4.1422	0.0158878
GO:0007344	pronuclear fusion	biological_process	4.1422	0.0158878
GO:0008591	regulation of Wnt signaling pathway, calcium modulating pathway	biological_process	4.1422	0.0158878
GO:0009330	DNA topoisomerase type II (double strand cut, ATP-hydrolyzing) complex	cellular_component	4.1422	0.0158878
GO:0010774	meiotic strand invasion involved in reciprocal meiotic recombination	biological_process	4.1422	0.0158878
GO:0021594	rhombomere formation	biological_process	4.1422	0.0158878
GO:0021595	rhombomere structural organization	biological_process	4.1422	0.0158878
GO:0021659	rhombomere 3 structural organization	biological_process	4.1422	0.0158878
GO:0021660	rhombomere 3 formation	biological_process	4.1422	0.0158878
GO:0021665	rhombomere 5 structural organization	biological_process	4.1422	0.0158878
GO:0021666	rhombomere 5 formation	biological_process	4.1422	0.0158878
GO:0021685	cerebellar granular layer structural organization	biological_process	4.1422	0.0158878
GO:0021768	nucleus accumbens development	biological_process	4.1422	0.0158878
GO:0021793	chemorepulsion of branchiomotor axon	biological_process	4.1422	0.0158878
GO:0030936	transmembrane collagen trimer	cellular_component	4.1422	0.0158878
GO:0031427	response to methotrexate	biological_process	4.1422	0.0158878
GO:0032876	negative regulation of DNA endoreduplication	biological_process	4.1422	0.0158878
GO:0033301	cell cycle comprising mitosis without cytokinesis	biological_process	4.1422	0.0158878
GO:0033316	meiotic spindle assembly checkpoint signaling	biological_process	4.1422	0.0158878
GO:0033593	BRCA2-MAGE-D1 complex	cellular_component	4.1422	0.0158878
GO:0034147	regulation of toll-like receptor 5 signaling pathway	biological_process	4.1422	0.0158878
GO:0034148	negative regulation of toll-like receptor 5 signaling pathway	biological_process	4.1422	0.0158878
GO:0035394	regulation of chemokine (C-X-C motif) ligand 9 production	biological_process	4.1422	0.0158878
GO:0035395	negative regulation of chemokine (C-X-C motif) ligand 9 production	biological_process	4.1422	0.0158878
GO:0035501	MH1 domain binding	molecular_function	4.1422	0.0158878
GO:0035684	helper T cell extravasation	biological_process	4.1422	0.0158878
GO:0035712	T-helper 2 cell activation	biological_process	4.1422	0.0158878
GO:0035713	response to nitrogen dioxide	biological_process	4.1422	0.0158878
GO:0038148	chemokine (C-C motif) ligand 2 signaling pathway	biological_process	4.1422	0.0158878
GO:0042083	5,10-methylenetetrahydrofolate-dependent methyltransferase activity	molecular_function	4.1422	0.0158878
GO:0044785	metaphase/anaphase transition of meiotic cell cycle	biological_process	4.1422	0.0158878
GO:0045769	negative regulation of asymmetric cell division	biological_process	4.1422	0.0158878
GO:0045813	positive regulation of Wnt signaling pathway, calcium modulating pathway	biological_process	4.1422	0.0158878
GO:0046680	response to DDT	biological_process	4.1422	0.0158878
GO:0051908	double-stranded DNA 5'-3' DNA exonuclease activity	molecular_function	4.1422	0.0158878
GO:0051978	lysophospholipid:sodium symporter activity	molecular_function	4.1422	0.0158878
GO:0060945	cardiac neuron differentiation	biological_process	4.1422	0.0158878
GO:0061638	CENP-A containing chromatin	cellular_component	4.1422	0.0158878
GO:0070429	negative regulation of nucleotide-binding oligomerization domain containing 1 signaling pathway	biological_process	4.1422	0.0158878
GO:0070463	tubulin-dependent ATPase activity	molecular_function	4.1422	0.0158878
GO:0070962	positive regulation of neutrophil mediated killing of bacterium	biological_process	4.1422	0.0158878
GO:0070963	positive regulation of neutrophil mediated killing of gram-negative bacterium	biological_process	4.1422	0.0158878
GO:0071065	alpha9-beta1 integrin-vascular cell adhesion molecule-1 complex	cellular_component	4.1422	0.0158878
GO:0071652	regulation of chemokine (C-C motif) ligand 1 production	biological_process	4.1422	0.0158878
GO:0071654	positive regulation of chemokine (C-C motif) ligand 1 production	biological_process	4.1422	0.0158878
GO:0072303	positive regulation of glomerular metanephric mesangial cell proliferation	biological_process	4.1422	0.0158878
GO:0098654	CENP-A recruiting complex	cellular_component	4.1422	0.0158878
GO:0098725	symmetric cell division	biological_process	4.1422	0.0158878
GO:0098758	response to interleukin-8	biological_process	4.1422	0.0158878
GO:0098759	cellular response to interleukin-8	biological_process	4.1422	0.0158878
GO:0099606	microtubule plus-end directed mitotic chromosome migration	biological_process	4.1422	0.0158878
GO:0099607	lateral attachment of mitotic spindle microtubules to kinetochore	biological_process	4.1422	0.0158878
GO:0106177	cyclic-GMP-AMP hydrolase activity	molecular_function	4.1422	0.0158878
GO:0120230	recombinase activator activity	molecular_function	4.1422	0.0158878
GO:0120231	DNA recombinase auxiliary factor complex	cellular_component	4.1422	0.0158878
GO:0140329	lysophospholipid translocation	biological_process	4.1422	0.0158878
GO:0140348	lysophosphatidylcholine flippase activity	molecular_function	4.1422	0.0158878
GO:0140462	pericentric heterochromatin organization	biological_process	4.1422	0.0158878
GO:0140483	kinetochore adaptor activity	molecular_function	4.1422	0.0158878
GO:0141055	histone H3 ubiquitin ligase activity	molecular_function	4.1422	0.0158878
GO:0150175	regulation of phosphatidylethanolamine metabolic process	biological_process	4.1422	0.0158878
GO:0150178	regulation of phosphatidylserine metabolic process	biological_process	4.1422	0.0158878
GO:1900281	positive regulation of CD4-positive, alpha-beta T cell costimulation	biological_process	4.1422	0.0158878
GO:1902204	positive regulation of hepatocyte growth factor receptor signaling pathway	biological_process	4.1422	0.0158878
GO:1902296	DNA strand elongation involved in cell cycle DNA replication	biological_process	4.1422	0.0158878
GO:1902319	DNA strand elongation involved in nuclear cell cycle DNA replication	biological_process	4.1422	0.0158878
GO:1902977	mitotic DNA replication preinitiation complex assembly	biological_process	4.1422	0.0158878
GO:1902983	DNA strand elongation involved in mitotic DNA replication	biological_process	4.1422	0.0158878
GO:1903096	protein localization to meiotic spindle midzone	biological_process	4.1422	0.0158878
GO:1903126	negative regulation of centriole-centriole cohesion	biological_process	4.1422	0.0158878
GO:1903394	protein localization to kinetochore involved in kinetochore assembly	biological_process	4.1422	0.0158878
GO:1903402	regulation of renal phosphate excretion	biological_process	4.1422	0.0158878
GO:1903403	negative regulation of renal phosphate excretion	biological_process	4.1422	0.0158878
GO:1904631	response to glucoside	biological_process	4.1422	0.0158878
GO:1904711	regulation of Wnt-Frizzled-LRP5/6 complex assembly	biological_process	4.1422	0.0158878
GO:1904723	negative regulation of Wnt-Frizzled-LRP5/6 complex assembly	biological_process	4.1422	0.0158878
GO:1904777	negative regulation of protein localization to cell cortex	biological_process	4.1422	0.0158878
GO:1904931	MCM complex binding	molecular_function	4.1422	0.0158878
GO:1904958	positive regulation of midbrain dopaminergic neuron differentiation	biological_process	4.1422	0.0158878
GO:1905115	regulation of lateral attachment of mitotic spindle microtubules to kinetochore	biological_process	4.1422	0.0158878
GO:1905116	positive regulation of lateral attachment of mitotic spindle microtubules to kinetochore	biological_process	4.1422	0.0158878
GO:1905326	positive regulation of meiosis I spindle assembly checkpoint	biological_process	4.1422	0.0158878
GO:1905359	protein localization to meiotic spindle	biological_process	4.1422	0.0158878
GO:1905399	regulation of activated CD4-positive, alpha-beta T cell apoptotic process	biological_process	4.1422	0.0158878
GO:1905404	positive regulation of activated CD8-positive, alpha-beta T cell apoptotic process	biological_process	4.1422	0.0158878
GO:1905607	negative regulation of presynapse assembly	biological_process	4.1422	0.0158878
GO:1990439	MAP kinase serine/threonine phosphatase activity	molecular_function	4.1422	0.0158878
GO:1990713	survivin complex	cellular_component	4.1422	0.0158878
GO:1990787	negative regulation of hh target transcription factor activity	biological_process	4.1422	0.0158878
GO:1990949	metaphase/anaphase transition of meiosis I	biological_process	4.1422	0.0158878
GO:2000480	negative regulation of cAMP-dependent protein kinase activity	biological_process	4.1422	0.0158878
GO:2000571	regulation of interleukin-4-dependent isotype switching to IgE isotypes	biological_process	4.1422	0.0158878
GO:2000572	positive regulation of interleukin-4-dependent isotype switching to IgE isotypes	biological_process	4.1422	0.0158878
GO:2000720	positive regulation of maintenance of mitotic sister chromatid cohesion, centromeric	biological_process	4.1422	0.0158878
GO:0007165	signal transduction	biological_process	4.1344	0.0160122
GO:0070887	cellular response to chemical stimulus	biological_process	4.12175	0.0162161
GO:0090169	regulation of spindle assembly	biological_process	4.10311	0.0165212
GO:2000352	negative regulation of endothelial cell apoptotic process	biological_process	4.10311	0.0165212
GO:0002237	response to molecule of bacterial origin	biological_process	4.10036	0.0165668
GO:0080134	regulation of response to stress	biological_process	4.09858	0.0165962
GO:0000791	euchromatin	cellular_component	4.07779	0.0169448
GO:0032653	regulation of interleukin-10 production	biological_process	4.07779	0.0169448
GO:1900024	regulation of substrate adhesion-dependent cell spreading	biological_process	4.07779	0.0169448
GO:0033993	response to lipid	biological_process	4.07331	0.0170209
GO:0071345	cellular response to cytokine stimulus	biological_process	4.0555	0.0173268
GO:0005542	folic acid binding	molecular_function	4.04653	0.017483
GO:0005652	nuclear lamina	cellular_component	4.04653	0.017483
GO:0030397	membrane disassembly	biological_process	4.04653	0.017483
GO:0034139	regulation of toll-like receptor 3 signaling pathway	biological_process	4.04653	0.017483
GO:0060100	positive regulation of phagocytosis, engulfment	biological_process	4.04653	0.017483
GO:0070365	hepatocyte differentiation	biological_process	4.04653	0.017483
GO:1905155	positive regulation of membrane invagination	biological_process	4.04653	0.017483
GO:0071214	cellular response to abiotic stimulus	biological_process	4.04011	0.0175955
GO:0104004	cellular response to environmental stimulus	biological_process	4.04011	0.0175955
GO:0016363	nuclear matrix	cellular_component	4.03207	0.0177375
GO:0061041	regulation of wound healing	biological_process	4.03207	0.0177375
GO:0072331	signal transduction by p53 class mediator	biological_process	4.02914	0.0177896
GO:0090398	cellular senescence	biological_process	4.02443	0.0178736
GO:0010562	positive regulation of phosphorus metabolic process	biological_process	4.00046	0.0183073
GO:0045937	positive regulation of phosphate metabolic process	biological_process	4.00046	0.0183073
GO:0008047	enzyme activator activity	molecular_function	4.00024	0.0183112
GO:0019210	kinase inhibitor activity	molecular_function	3.98831	0.018531
GO:0018209	peptidyl-serine modification	biological_process	3.97212	0.0188335
GO:0071392	cellular response to estradiol stimulus	biological_process	3.94964	0.0192617
GO:0016446	somatic hypermutation of immunoglobulin genes	biological_process	3.9028	0.0201853
GO:0048333	mesodermal cell differentiation	biological_process	3.9028	0.0201853
GO:0060042	retina morphogenesis in camera-type eye	biological_process	3.9028	0.0201853
GO:0060856	establishment of blood-brain barrier	biological_process	3.9028	0.0201853
GO:0090435	protein localization to nuclear envelope	biological_process	3.9028	0.0201853
GO:0140852	histone ubiquitin ligase activity	molecular_function	3.9028	0.0201853
GO:1990825	sequence-specific mRNA binding	molecular_function	3.9028	0.0201853
GO:0045589	regulation of regulatory T cell differentiation	biological_process	3.87664	0.0207204
GO:0055106	ubiquitin-protein transferase regulator activity	molecular_function	3.87664	0.0207204
GO:0071312	cellular response to alkaloid	biological_process	3.87664	0.0207204
GO:0014015	positive regulation of gliogenesis	biological_process	3.87052	0.0208476
GO:0004725	protein tyrosine phosphatase activity	molecular_function	3.86913	0.0208765
GO:0060326	cell chemotaxis	biological_process	3.84413	0.0214051
GO:0007292	female gamete generation	biological_process	3.82116	0.0219023
GO:0061045	negative regulation of wound healing	biological_process	3.82116	0.0219023
GO:0006935	chemotaxis	biological_process	3.80804	0.0221916
GO:0014855	striated muscle cell proliferation	biological_process	3.80595	0.0222381
GO:0071356	cellular response to tumor necrosis factor	biological_process	3.79233	0.0225431
GO:1990266	neutrophil migration	biological_process	3.77274	0.0229891
GO:0042330	taxis	biological_process	3.7707	0.023036
GO:0002566	somatic diversification of immune receptors via somatic mutation	biological_process	3.77011	0.0230494
GO:0009263	deoxyribonucleotide biosynthetic process	biological_process	3.77011	0.0230494
GO:0009265	2'-deoxyribonucleotide biosynthetic process	biological_process	3.77011	0.0230494
GO:0031616	spindle pole centrosome	cellular_component	3.77011	0.0230494
GO:0032736	positive regulation of interleukin-13 production	biological_process	3.77011	0.0230494
GO:0035988	chondrocyte proliferation	biological_process	3.77011	0.0230494
GO:0045178	basal part of cell	cellular_component	3.77011	0.0230494
GO:0046385	deoxyribose phosphate biosynthetic process	biological_process	3.77011	0.0230494
GO:0060099	regulation of phagocytosis, engulfment	biological_process	3.77011	0.0230494
GO:0150011	regulation of neuron projection arborization	biological_process	3.77011	0.0230494
GO:1905153	regulation of membrane invagination	biological_process	3.77011	0.0230494
GO:0003690	double-stranded DNA binding	molecular_function	3.76404	0.0231898
GO:0014013	regulation of gliogenesis	biological_process	3.75469	0.0234078
GO:0010558	negative regulation of macromolecule biosynthetic process	biological_process	3.75346	0.0234366
GO:0071216	cellular response to biotic stimulus	biological_process	3.74684	0.0235921
GO:0009719	response to endogenous stimulus	biological_process	3.74271	0.0236899
GO:0050792	regulation of viral process	biological_process	3.73923	0.0237724
GO:0043903	regulation of biological process involved in symbiotic interaction	biological_process	3.73745	0.0238148
GO:0071222	cellular response to lipopolysaccharide	biological_process	3.7334	0.0239114
GO:0030234	enzyme regulator activity	molecular_function	3.69193	0.0249238
GO:0031110	regulation of microtubule polymerization or depolymerization	biological_process	3.68088	0.0252008
GO:0021846	cell proliferation in forebrain	biological_process	3.64698	0.0260697
GO:0055105	ubiquitin-protein transferase inhibitor activity	molecular_function	3.64698	0.0260697
GO:0070199	establishment of protein localization to chromosome	biological_process	3.64698	0.0260697
GO:0085020	protein K6-linked ubiquitination	biological_process	3.64698	0.0260697
GO:1990498	mitotic spindle microtubule	cellular_component	3.64698	0.0260697
GO:0009890	negative regulation of biosynthetic process	biological_process	3.63527	0.0263767
GO:0042393	histone binding	molecular_function	3.62907	0.0265409
GO:0097306	cellular response to alcohol	biological_process	3.60897	0.0270796
GO:0055029	nuclear DNA-directed RNA polymerase complex	cellular_component	3.60655	0.0271453
GO:0071774	response to fibroblast growth factor	biological_process	3.60655	0.0271453
GO:0051649	establishment of localization in cell	biological_process	3.58378	0.0277705
GO:0006959	humoral immune response	biological_process	3.57623	0.027981
GO:0030545	signaling receptor regulator activity	molecular_function	3.56872	0.0281919
GO:0034451	centriolar satellite	cellular_component	3.55852	0.028481
GO:0032147	activation of protein kinase activity	biological_process	3.54395	0.0288989
GO:0039532	negative regulation of cytoplasmic pattern recognition receptor signaling pathway	biological_process	3.54395	0.0288989
GO:0045922	negative regulation of fatty acid metabolic process	biological_process	3.54395	0.0288989
GO:0031491	nucleosome binding	molecular_function	3.54355	0.0289104
GO:0000712	resolution of meiotic recombination intermediates	biological_process	3.5322	0.0292404
GO:0000900	mRNA regulatory element binding translation repressor activity	molecular_function	3.5322	0.0292404
GO:0031489	myosin V binding	molecular_function	3.5322	0.0292404
GO:0031573	mitotic intra-S DNA damage checkpoint signaling	biological_process	3.5322	0.0292404
GO:0045236	CXCR chemokine receptor binding	molecular_function	3.5322	0.0292404
GO:0048485	sympathetic nervous system development	biological_process	3.5322	0.0292404
GO:0048841	regulation of axon extension involved in axon guidance	biological_process	3.5322	0.0292404
GO:0051917	regulation of fibrinolysis	biological_process	3.5322	0.0292404
GO:0051495	positive regulation of cytoskeleton organization	biological_process	3.50046	0.0301834
GO:0140993	histone modifying activity	molecular_function	3.50046	0.0301834
GO:0045685	regulation of glial cell differentiation	biological_process	3.50014	0.0301933
GO:0005126	cytokine receptor binding	molecular_function	3.47453	0.0309765
GO:0030295	protein kinase activator activity	molecular_function	3.47215	0.0310503
GO:0031397	negative regulation of protein ubiquitination	biological_process	3.45747	0.0315093
GO:0048525	negative regulation of viral process	biological_process	3.45747	0.0315093
GO:0000150	DNA strand exchange activity	molecular_function	3.45701	0.031524
GO:0002072	optic cup morphogenesis involved in camera-type eye development	biological_process	3.45701	0.031524
GO:0004146	dihydrofolate reductase activity	molecular_function	3.45701	0.031524
GO:0005139	interleukin-7 receptor binding	molecular_function	3.45701	0.031524
GO:0005146	leukemia inhibitory factor receptor binding	molecular_function	3.45701	0.031524
GO:0005171	hepatocyte growth factor receptor binding	molecular_function	3.45701	0.031524
GO:0008315	G2/MI transition of meiotic cell cycle	biological_process	3.45701	0.031524
GO:0016890	site-specific endodeoxyribonuclease activity, specific for altered base	molecular_function	3.45701	0.031524
GO:0021636	trigeminal nerve morphogenesis	biological_process	3.45701	0.031524
GO:0021644	vagus nerve morphogenesis	biological_process	3.45701	0.031524
GO:0021693	cerebellar Purkinje cell layer structural organization	biological_process	3.45701	0.031524
GO:0021784	postganglionic parasympathetic fiber development	biological_process	3.45701	0.031524
GO:0031106	septin ring organization	biological_process	3.45701	0.031524
GO:0031431	Dbf4-dependent protein kinase complex	cellular_component	3.45701	0.031524
GO:0031436	BRCA1-BARD1 complex	cellular_component	3.45701	0.031524
GO:0032877	positive regulation of DNA endoreduplication	biological_process	3.45701	0.031524
GO:0033065	Rad51C-XRCC3 complex	cellular_component	3.45701	0.031524
GO:0033567	DNA replication, Okazaki fragment processing	biological_process	3.45701	0.031524
GO:0035500	MH2 domain binding	molecular_function	3.45701	0.031524
GO:0035709	memory T cell activation	biological_process	3.45701	0.031524
GO:0036219	GTP diphosphatase activity	molecular_function	3.45701	0.031524
GO:0036298	recombinational interstrand cross-link repair	biological_process	3.45701	0.031524
GO:0036461	BLOC-2 complex binding	molecular_function	3.45701	0.031524
GO:0042663	regulation of endodermal cell fate specification	biological_process	3.45701	0.031524
GO:0042700	luteinizing hormone signaling pathway	biological_process	3.45701	0.031524
GO:0043007	maintenance of rDNA	biological_process	3.45701	0.031524
GO:0043311	positive regulation of eosinophil degranulation	biological_process	3.45701	0.031524
GO:0044308	axonal spine	cellular_component	3.45701	0.031524
GO:0044779	meiotic spindle checkpoint signaling	biological_process	3.45701	0.031524
GO:0045870	positive regulation of single stranded viral RNA replication via double stranded DNA intermediate	biological_process	3.45701	0.031524
GO:0048160	primary follicle stage	biological_process	3.45701	0.031524
GO:0048308	organelle inheritance	biological_process	3.45701	0.031524
GO:0048313	Golgi inheritance	biological_process	3.45701	0.031524
GO:0048934	peripheral nervous system neuron differentiation	biological_process	3.45701	0.031524
GO:0051309	female meiosis chromosome separation	biological_process	3.45701	0.031524
GO:0060437	lung growth	biological_process	3.45701	0.031524
GO:0061749	forked DNA-dependent helicase activity	molecular_function	3.45701	0.031524
GO:0061860	DNA clamp unloader activity	molecular_function	3.45701	0.031524
GO:0070194	synaptonemal complex disassembly	biological_process	3.45701	0.031524
GO:0070716	mismatch repair involved in maintenance of fidelity involved in DNA-dependent DNA replication	biological_process	3.45701	0.031524
GO:0071283	cellular response to iron(III) ion	biological_process	3.45701	0.031524
GO:0071505	response to mycophenolic acid	biological_process	3.45701	0.031524
GO:0071506	cellular response to mycophenolic acid	biological_process	3.45701	0.031524
GO:0072110	glomerular mesangial cell proliferation	biological_process	3.45701	0.031524
GO:0072301	regulation of metanephric glomerular mesangial cell proliferation	biological_process	3.45701	0.031524
GO:0072354	histone H3T3 kinase activity	molecular_function	3.45701	0.031524
GO:0072573	tolerance induction to lipopolysaccharide	biological_process	3.45701	0.031524
GO:0090326	positive regulation of locomotion involved in locomotory behavior	biological_process	3.45701	0.031524
GO:0090737	telomere maintenance via telomere trimming	biological_process	3.45701	0.031524
GO:0097121	cyclin A1-CDK1 complex	cellular_component	3.45701	0.031524
GO:0097135	cyclin E2-CDK2 complex	cellular_component	3.45701	0.031524
GO:0097362	MCM8-MCM9 complex	cellular_component	3.45701	0.031524
GO:0097601	retina blood vessel maintenance	biological_process	3.45701	0.031524
GO:0099182	presynaptic intermediate filament cytoskeleton	cellular_component	3.45701	0.031524
GO:0099544	perisynaptic space	cellular_component	3.45701	0.031524
GO:0140863	histone H2AK127 ubiquitin ligase activity	molecular_function	3.45701	0.031524
GO:0140864	histone H2AK129 ubiquitin ligase activity	molecular_function	3.45701	0.031524
GO:0141112	broken chromosome clustering	biological_process	3.45701	0.031524
GO:0141119	chromosomal DNA methylation maintenance following DNA replication	biological_process	3.45701	0.031524
GO:0160123	structural constituent of nuclear lamina	molecular_function	3.45701	0.031524
GO:1900135	positive regulation of renin secretion into blood stream	biological_process	3.45701	0.031524
GO:1900279	regulation of CD4-positive, alpha-beta T cell costimulation	biological_process	3.45701	0.031524
GO:1901480	oleate transmembrane transporter activity	molecular_function	3.45701	0.031524
GO:1901551	negative regulation of endothelial cell development	biological_process	3.45701	0.031524
GO:1902480	protein localization to mitotic spindle	biological_process	3.45701	0.031524
GO:1903141	negative regulation of establishment of endothelial barrier	biological_process	3.45701	0.031524
GO:1904170	regulation of bleb assembly	biological_process	3.45701	0.031524
GO:1904172	positive regulation of bleb assembly	biological_process	3.45701	0.031524
GO:1904465	negative regulation of matrix metallopeptidase secretion	biological_process	3.45701	0.031524
GO:1904897	regulation of hepatic stellate cell proliferation	biological_process	3.45701	0.031524
GO:1904899	positive regulation of hepatic stellate cell proliferation	biological_process	3.45701	0.031524
GO:1990728	mitotic spindle assembly checkpoint MAD1-MAD2 complex	cellular_component	3.45701	0.031524
GO:1990758	mitotic sister chromatid biorientation	biological_process	3.45701	0.031524
GO:2000349	negative regulation of CD40 signaling pathway	biological_process	3.45701	0.031524
GO:2000502	negative regulation of natural killer cell chemotaxis	biological_process	3.45701	0.031524
GO:2000525	positive regulation of T cell costimulation	biological_process	3.45701	0.031524
GO:2000718	regulation of maintenance of mitotic sister chromatid cohesion, centromeric	biological_process	3.45701	0.031524
GO:0005096	GTPase activator activity	molecular_function	3.45456	0.0316014
GO:0045935	positive regulation of nucleobase-containing compound metabolic process	biological_process	3.45157	0.0316959
GO:0006282	regulation of DNA repair	biological_process	3.42719	0.032478
GO:0008409	5'-3' exonuclease activity	molecular_function	3.42479	0.0325561
GO:0000428	DNA-directed RNA polymerase complex	cellular_component	3.424	0.0325818
GO:1900026	positive regulation of substrate adhesion-dependent cell spreading	biological_process	3.424	0.0325818
GO:0019219	regulation of nucleobase-containing compound metabolic process	biological_process	3.38593	0.0338462
GO:0032103	positive regulation of response to external stimulus	biological_process	3.38575	0.0338523
GO:0071219	cellular response to molecule of bacterial origin	biological_process	3.37826	0.0341068
GO:0016477	cell migration	biological_process	3.37749	0.0341331
GO:0016445	somatic diversification of immunoglobulins	biological_process	3.36649	0.0345106
GO:0040011	locomotion	biological_process	3.35018	0.035078
GO:0032675	regulation of interleukin-6 production	biological_process	3.33372	0.0356603
GO:0044238	primary metabolic process	biological_process	3.32897	0.0358299
GO:0000729	DNA double-strand break processing	biological_process	3.32392	0.0360113
GO:0040037	negative regulation of fibroblast growth factor receptor signaling pathway	biological_process	3.32392	0.0360113
GO:0042698	ovulation cycle	biological_process	3.32392	0.0360113
GO:0045717	negative regulation of fatty acid biosynthetic process	biological_process	3.32392	0.0360113
GO:0046653	tetrahydrofolate metabolic process	biological_process	3.32392	0.0360113
GO:0071360	cellular response to exogenous dsRNA	biological_process	3.32392	0.0360113
GO:0071380	cellular response to prostaglandin E stimulus	biological_process	3.32392	0.0360113
GO:0071636	positive regulation of transforming growth factor beta production	biological_process	3.32392	0.0360113
GO:2000341	regulation of chemokine (C-X-C motif) ligand 2 production	biological_process	3.32392	0.0360113
GO:0033002	muscle cell proliferation	biological_process	3.31052	0.0364973
GO:2000573	positive regulation of DNA biosynthetic process	biological_process	3.31052	0.0364973
GO:2000772	regulation of cellular senescence	biological_process	3.31052	0.0364973
GO:0008630	intrinsic apoptotic signaling pathway in response to DNA damage	biological_process	3.29396	0.0371067
GO:0016835	carbon-oxygen lyase activity	molecular_function	3.29396	0.0371067
GO:0098631	cell adhesion mediator activity	molecular_function	3.29396	0.0371067
GO:0051247	positive regulation of protein metabolic process	biological_process	3.26317	0.0382667
GO:0014075	response to amine	biological_process	3.25602	0.0385415
GO:0030880	RNA polymerase complex	cellular_component	3.25602	0.0385415
GO:0048566	embryonic digestive tract development	biological_process	3.2289	0.0396009
GO:0043066	negative regulation of apoptotic process	biological_process	3.22711	0.039672
GO:0009893	positive regulation of metabolic process	biological_process	3.22014	0.0399493
GO:0001890	placenta development	biological_process	3.20293	0.0406429
GO:0019209	kinase activator activity	molecular_function	3.20179	0.0406893
GO:0006337	nucleosome disassembly	biological_process	3.13915	0.0433197
GO:0051010	microtubule plus-end binding	molecular_function	3.13915	0.0433197
GO:0060252	positive regulation of glial cell proliferation	biological_process	3.13915	0.0433197
GO:1901881	positive regulation of protein depolymerization	biological_process	3.13915	0.0433197
GO:0004672	protein kinase activity	molecular_function	3.10398	0.0448703
GO:0002215	defense response to nematode	biological_process	3.05947	0.0469125
GO:0003104	positive regulation of glomerular filtration	biological_process	3.05947	0.0469125
GO:0003918	DNA topoisomerase type II (double strand cut, ATP-hydrolyzing) activity	molecular_function	3.05947	0.0469125
GO:0004748	ribonucleoside-diphosphate reductase activity, thioredoxin disulfide as acceptor	molecular_function	3.05947	0.0469125
GO:0005153	interleukin-8 receptor binding	molecular_function	3.05947	0.0469125
GO:0005760	gamma DNA polymerase complex	cellular_component	3.05947	0.0469125
GO:0005873	plus-end kinesin complex	cellular_component	3.05947	0.0469125
GO:0005971	ribonucleoside-diphosphate reductase complex	cellular_component	3.05947	0.0469125
GO:0006543	glutamine catabolic process	biological_process	3.05947	0.0469125
GO:0008427	calcium-dependent protein kinase inhibitor activity	molecular_function	3.05947	0.0469125
GO:0010520	regulation of reciprocal meiotic recombination	biological_process	3.05947	0.0469125
GO:0010845	positive regulation of reciprocal meiotic recombination	biological_process	3.05947	0.0469125
GO:0014040	positive regulation of Schwann cell differentiation	biological_process	3.05947	0.0469125
GO:0015265	urea channel activity	molecular_function	3.05947	0.0469125
GO:0021569	rhombomere 3 development	biological_process	3.05947	0.0469125
GO:0021610	facial nerve morphogenesis	biological_process	3.05947	0.0469125
GO:0022605	mammalian oogenesis stage	biological_process	3.05947	0.0469125
GO:0030997	regulation of centriole-centriole cohesion	biological_process	3.05947	0.0469125
GO:0031391	Elg1 RFC-like complex	cellular_component	3.05947	0.0469125
GO:0032406	MutLbeta complex binding	molecular_function	3.05947	0.0469125
GO:0032408	MutSbeta complex binding	molecular_function	3.05947	0.0469125
GO:0033624	negative regulation of integrin activation	biological_process	3.05947	0.0469125
GO:0033693	neurofilament bundle assembly	biological_process	3.05947	0.0469125
GO:0034421	post-translational protein acetylation	biological_process	3.05947	0.0469125
GO:0034508	centromere complex assembly	biological_process	3.05947	0.0469125
GO:0034666	integrin alpha2-beta1 complex	cellular_component	3.05947	0.0469125
GO:0035284	brain segmentation	biological_process	3.05947	0.0469125
GO:0035651	AP-3 adaptor complex binding	molecular_function	3.05947	0.0469125
GO:0036221	UTP diphosphatase activity	molecular_function	3.05947	0.0469125
GO:0042662	negative regulation of mesodermal cell fate specification	biological_process	3.05947	0.0469125
GO:0043309	regulation of eosinophil degranulation	biological_process	3.05947	0.0469125
GO:0046452	dihydrofolate metabolic process	biological_process	3.05947	0.0469125
GO:0047693	ATP diphosphatase activity	molecular_function	3.05947	0.0469125
GO:0050501	hyaluronan synthase activity	molecular_function	3.05947	0.0469125
GO:0051598	meiotic recombination checkpoint signaling	biological_process	3.05947	0.0469125
GO:0051977	lysophospholipid transport	biological_process	3.05947	0.0469125
GO:0060086	circadian temperature homeostasis	biological_process	3.05947	0.0469125
GO:0060166	olfactory pit development	biological_process	3.05947	0.0469125
GO:0061182	negative regulation of chondrocyte development	biological_process	3.05947	0.0469125
GO:0061731	ribonucleoside-diphosphate reductase activity	molecular_function	3.05947	0.0469125
GO:0061849	telomeric G-quadruplex DNA binding	molecular_function	3.05947	0.0469125
GO:0070960	positive regulation of neutrophil mediated cytotoxicity	biological_process	3.05947	0.0469125
GO:0070961	positive regulation of neutrophil mediated killing of symbiont cell	biological_process	3.05947	0.0469125
GO:0071418	cellular response to amine stimulus	biological_process	3.05947	0.0469125
GO:0071504	cellular response to heparin	biological_process	3.05947	0.0469125
GO:0071659	negative regulation of IP-10 production	biological_process	3.05947	0.0469125
GO:0071962	mitotic sister chromatid cohesion, centromeric	biological_process	3.05947	0.0469125
GO:0090244	Wnt signaling pathway involved in somitogenesis	biological_process	3.05947	0.0469125
GO:0090291	negative regulation of osteoclast proliferation	biological_process	3.05947	0.0469125
GO:0090318	regulation of chylomicron remodeling	biological_process	3.05947	0.0469125
GO:0097124	cyclin A2-CDK2 complex	cellular_component	3.05947	0.0469125
GO:0097134	cyclin E1-CDK2 complex	cellular_component	3.05947	0.0469125
GO:0099183	trans-synaptic signaling by BDNF, modulating synaptic transmission	biological_process	3.05947	0.0469125
GO:0110031	negative regulation of G2/MI transition of meiotic cell cycle	biological_process	3.05947	0.0469125
GO:0120098	procentriole	cellular_component	3.05947	0.0469125
GO:0140081	glycosylated region protein binding	molecular_function	3.05947	0.0469125
GO:0140995	histone H2A kinase activity	molecular_function	3.05947	0.0469125
GO:0150019	basal dendrite morphogenesis	biological_process	3.05947	0.0469125
GO:0150020	basal dendrite arborization	biological_process	3.05947	0.0469125
GO:0150173	positive regulation of phosphatidylcholine metabolic process	biological_process	3.05947	0.0469125
GO:1900195	positive regulation of oocyte maturation	biological_process	3.05947	0.0469125
GO:1900623	regulation of monocyte aggregation	biological_process	3.05947	0.0469125
GO:1900625	positive regulation of monocyte aggregation	biological_process	3.05947	0.0469125
GO:1901624	negative regulation of lymphocyte chemotaxis	biological_process	3.05947	0.0469125
GO:1902103	negative regulation of metaphase/anaphase transition of meiotic cell cycle	biological_process	3.05947	0.0469125
GO:1902990	mitotic telomere maintenance via semi-conservative replication	biological_process	3.05947	0.0469125
GO:1904340	positive regulation of dopaminergic neuron differentiation	biological_process	3.05947	0.0469125
GO:1904956	regulation of midbrain dopaminergic neuron differentiation	biological_process	3.05947	0.0469125
GO:1905133	negative regulation of meiotic chromosome separation	biological_process	3.05947	0.0469125
GO:1905320	regulation of mesenchymal stem cell migration	biological_process	3.05947	0.0469125
GO:1905322	positive regulation of mesenchymal stem cell migration	biological_process	3.05947	0.0469125
GO:1905402	regulation of activated CD8-positive, alpha-beta T cell apoptotic process	biological_process	3.05947	0.0469125
GO:1905771	negative regulation of mesodermal cell differentiation	biological_process	3.05947	0.0469125
GO:1905773	8-hydroxy-2'-deoxyguanosine DNA binding	molecular_function	3.05947	0.0469125
GO:1905786	positive regulation of anaphase-promoting complex-dependent catabolic process	biological_process	3.05947	0.0469125
GO:1990423	RZZ complex	cellular_component	3.05947	0.0469125
GO:2000182	regulation of progesterone biosynthetic process	biological_process	3.05947	0.0469125
GO:2000843	regulation of testosterone secretion	biological_process	3.05947	0.0469125
GO:2000845	positive regulation of testosterone secretion	biological_process	3.05947	0.0469125
GO:2001247	positive regulation of phosphatidylcholine biosynthetic process	biological_process	3.05947	0.0469125
GO:0002227	innate immune response in mucosa	biological_process	3.05415	0.0471628
GO:0004115	3',5'-cyclic-AMP phosphodiesterase activity	molecular_function	3.05415	0.0471628
GO:0032656	regulation of interleukin-13 production	biological_process	3.05415	0.0471628
GO:0035335	peptidyl-tyrosine dephosphorylation	biological_process	3.05415	0.0471628
GO:0043392	negative regulation of DNA binding	biological_process	3.05415	0.0471628
GO:0051428	peptide hormone receptor binding	molecular_function	3.05415	0.0471628
GO:0098801	regulation of renal system process	biological_process	3.05415	0.0471628
GO:0002686	negative regulation of leukocyte migration	biological_process	3.05154	0.0472862
GO:0009611	response to wounding	biological_process	3.03945	0.0478613
GO:0040007	growth	biological_process	3.0204	0.0487815
GO:0048589	developmental growth	biological_process	3.0204	0.0487815
GO:0080135	regulation of cellular response to stress	biological_process	3.00824	0.0493786
GO:0004519	endonuclease activity	molecular_function	3.00809	0.0493861
GO:0034612	response to tumor necrosis factor	biological_process	3.00809	0.0493861
GO:0008104	protein localization	biological_process	3.0045	0.0495635
GO:1903321	negative regulation of protein modification by small protein conjugation or removal	biological_process	2.99756	0.0499086
GO:0043009	chordate embryonic development	biological_process	2.98294	0.0506435
GO:1903034	regulation of response to wounding	biological_process	2.97939	0.0508239
GO:0003887	DNA-directed DNA polymerase activity	molecular_function	2.97348	0.0511252
GO:0006730	one-carbon metabolic process	biological_process	2.97348	0.0511252
GO:0031145	anaphase-promoting complex-dependent catabolic process	biological_process	2.97348	0.0511252
GO:0031681	G-protein beta-subunit binding	molecular_function	2.97348	0.0511252
GO:0032682	negative regulation of chemokine production	biological_process	2.97348	0.0511252
GO:0032986	protein-DNA complex disassembly	biological_process	2.97348	0.0511252
GO:0036120	cellular response to platelet-derived growth factor stimulus	biological_process	2.97348	0.0511252
GO:0046058	cAMP metabolic process	biological_process	2.97348	0.0511252
GO:0006954	inflammatory response	biological_process	2.97082	0.0512611
GO:0043279	response to alkaloid	biological_process	2.96309	0.0516593
GO:1902117	positive regulation of organelle assembly	biological_process	2.96309	0.0516593
GO:0070727	cellular macromolecule localization	biological_process	2.9588	0.051881
GO:0048678	response to axon injury	biological_process	2.95665	0.0519927
GO:1901700	response to oxygen-containing compound	biological_process	2.95549	0.0520534
GO:0071456	cellular response to hypoxia	biological_process	2.95237	0.0522156
GO:0004527	exonuclease activity	molecular_function	2.92914	0.0534432
GO:1901698	response to nitrogen compound	biological_process	2.91864	0.0540069
GO:0097305	response to alcohol	biological_process	2.90895	0.0545329
GO:0002221	pattern recognition receptor signaling pathway	biological_process	2.89792	0.055138
GO:0002274	myeloid leukocyte activation	biological_process	2.89792	0.055138
GO:0034097	response to cytokine	biological_process	2.89726	0.0551741
GO:0004114	3',5'-cyclic-nucleotide phosphodiesterase activity	molecular_function	2.89675	0.0552023
GO:0008156	negative regulation of DNA replication	biological_process	2.89675	0.0552023
GO:0021772	olfactory bulb development	biological_process	2.89675	0.0552023
GO:0032967	positive regulation of collagen biosynthetic process	biological_process	2.89675	0.0552023
GO:0045652	regulation of megakaryocyte differentiation	biological_process	2.89675	0.0552023
GO:0046580	negative regulation of Ras protein signal transduction	biological_process	2.89675	0.0552023
GO:0050699	WW domain binding	molecular_function	2.89675	0.0552023
GO:0097150	neuronal stem cell population maintenance	biological_process	2.89675	0.0552023
GO:0043069	negative regulation of programmed cell death	biological_process	2.88649	0.0557714
GO:0004518	nuclease activity	molecular_function	2.87422	0.0564604
GO:0043331	response to dsRNA	biological_process	2.86617	0.0569166
GO:0071347	cellular response to interleukin-1	biological_process	2.86617	0.0569166
GO:1901874	negative regulation of post-translational protein modification	biological_process	2.86277	0.0571103
GO:1903035	negative regulation of response to wounding	biological_process	2.86277	0.0571103
GO:0033036	macromolecule localization	biological_process	2.8374	0.0585775
GO:0010648	negative regulation of cell communication	biological_process	2.83576	0.0586737
GO:0023057	negative regulation of signaling	biological_process	2.83576	0.0586737
GO:0003006	developmental process involved in reproduction	biological_process	2.83233	0.0588754
GO:0002042	cell migration involved in sprouting angiogenesis	biological_process	2.82364	0.0593894
GO:0002204	somatic recombination of immunoglobulin genes involved in immune response	biological_process	2.82364	0.0593894
GO:0010714	positive regulation of collagen metabolic process	biological_process	2.82364	0.0593894
GO:0016895	DNA exonuclease activity, producing 5'-phosphomonoesters	molecular_function	2.82364	0.0593894
GO:0036119	response to platelet-derived growth factor	biological_process	2.82364	0.0593894
GO:0045190	isotype switching	biological_process	2.82364	0.0593894
GO:0060045	positive regulation of cardiac muscle cell proliferation	biological_process	2.82364	0.0593894
GO:1903429	regulation of cell maturation	biological_process	2.82364	0.0593894
GO:0032154	cleavage furrow	cellular_component	2.82248	0.0594586
GO:1902895	positive regulation of miRNA transcription	biological_process	2.82248	0.0594586
GO:0097529	myeloid leukocyte migration	biological_process	2.8185	0.0596957
GO:0048511	rhythmic process	biological_process	2.80153	0.0607169
GO:2000026	regulation of multicellular organismal development	biological_process	2.79864	0.060893
GO:1901875	positive regulation of post-translational protein modification	biological_process	2.79261	0.0612613
GO:0002200	somatic diversification of immune receptors	biological_process	2.77976	0.0620531
GO:0050731	positive regulation of peptidyl-tyrosine phosphorylation	biological_process	2.77976	0.0620531
GO:0000293	ferric-chelate reductase activity	molecular_function	2.7797	0.0620574
GO:0000403	Y-form DNA binding	molecular_function	2.7797	0.0620574
GO:0000444	MIS12/MIND type complex	cellular_component	2.7797	0.0620574
GO:0000912	assembly of actomyosin apparatus involved in cytokinesis	biological_process	2.7797	0.0620574
GO:0000915	actomyosin contractile ring assembly	biological_process	2.7797	0.0620574
GO:0001550	ovarian cumulus expansion	biological_process	2.7797	0.0620574
GO:0001730	2'-5'-oligoadenylate synthetase activity	molecular_function	2.7797	0.0620574
GO:0001922	B-1 B cell homeostasis	biological_process	2.7797	0.0620574
GO:0002677	negative regulation of chronic inflammatory response	biological_process	2.7797	0.0620574
GO:0003332	negative regulation of extracellular matrix constituent secretion	biological_process	2.7797	0.0620574
GO:0005534	galactose binding	molecular_function	2.7797	0.0620574
GO:0005826	actomyosin contractile ring	cellular_component	2.7797	0.0620574
GO:0006231	dTMP biosynthetic process	biological_process	2.7797	0.0620574
GO:0006235	dTTP biosynthetic process	biological_process	2.7797	0.0620574
GO:0007089	traversing start control point of mitotic cell cycle	biological_process	2.7797	0.0620574
GO:0007296	vitellogenesis	biological_process	2.7797	0.0620574
GO:0009177	pyrimidine deoxyribonucleoside monophosphate biosynthetic process	biological_process	2.7797	0.0620574
GO:0009212	pyrimidine deoxyribonucleoside triphosphate biosynthetic process	biological_process	2.7797	0.0620574
GO:0009996	negative regulation of cell fate specification	biological_process	2.7797	0.0620574
GO:0010041	response to iron(III) ion	biological_process	2.7797	0.0620574
GO:0010858	calcium-dependent protein kinase regulator activity	molecular_function	2.7797	0.0620574
GO:0016480	negative regulation of transcription by RNA polymerase III	biological_process	2.7797	0.0620574
GO:0021615	glossopharyngeal nerve morphogenesis	biological_process	2.7797	0.0620574
GO:0030505	inorganic diphosphate transport	biological_process	2.7797	0.0620574
GO:0030951	establishment or maintenance of microtubule cytoskeleton polarity	biological_process	2.7797	0.0620574
GO:0031134	sister chromatid biorientation	biological_process	2.7797	0.0620574
GO:0031508	pericentric heterochromatin formation	biological_process	2.7797	0.0620574
GO:0032487	regulation of Rap protein signal transduction	biological_process	2.7797	0.0620574
GO:0033063	Rad51B-Rad51C-Rad51D-XRCC2 complex	cellular_component	2.7797	0.0620574
GO:0035175	histone H3S10 kinase activity	molecular_function	2.7797	0.0620574
GO:0036018	cellular response to erythropoietin	biological_process	2.7797	0.0620574
GO:0039530	MDA-5 signaling pathway	biological_process	2.7797	0.0620574
GO:0042585	germinal vesicle	cellular_component	2.7797	0.0620574
GO:0043550	regulation of lipid kinase activity	biological_process	2.7797	0.0620574
GO:0044837	actomyosin contractile ring organization	biological_process	2.7797	0.0620574
GO:0044878	mitotic cytokinesis checkpoint signaling	biological_process	2.7797	0.0620574
GO:0045007	depurination	biological_process	2.7797	0.0620574
GO:0045626	negative regulation of T-helper 1 cell differentiation	biological_process	2.7797	0.0620574
GO:0048295	positive regulation of isotype switching to IgE isotypes	biological_process	2.7797	0.0620574
GO:0048476	Holliday junction resolvase complex	cellular_component	2.7797	0.0620574
GO:0048861	leukemia inhibitory factor signaling pathway	biological_process	2.7797	0.0620574
GO:0050897	cobalt ion binding	molecular_function	2.7797	0.0620574
GO:0050923	regulation of negative chemotaxis	biological_process	2.7797	0.0620574
GO:0051387	negative regulation of neurotrophin TRK receptor signaling pathway	biological_process	2.7797	0.0620574
GO:0051712	positive regulation of killing of cells of another organism	biological_process	2.7797	0.0620574
GO:0052851	ferric-chelate reductase (NADPH) activity	molecular_function	2.7797	0.0620574
GO:0070384	Harderian gland development	biological_process	2.7797	0.0620574
GO:0070425	negative regulation of nucleotide-binding domain, leucine rich repeat containing receptor signaling pathway	biological_process	2.7797	0.0620574
GO:0070428	regulation of nucleotide-binding oligomerization domain containing 1 signaling pathway	biological_process	2.7797	0.0620574
GO:0070433	negative regulation of nucleotide-binding oligomerization domain containing 2 signaling pathway	biological_process	2.7797	0.0620574
GO:0070532	BRCA1-B complex	cellular_component	2.7797	0.0620574
GO:0071657	positive regulation of granulocyte colony-stimulating factor production	biological_process	2.7797	0.0620574
GO:0071658	regulation of IP-10 production	biological_process	2.7797	0.0620574
GO:0071864	positive regulation of cell proliferation in bone marrow	biological_process	2.7797	0.0620574
GO:0071932	replication fork reversal	biological_process	2.7797	0.0620574
GO:0072108	positive regulation of mesenchymal to epithelial transition involved in metanephros morphogenesis	biological_process	2.7797	0.0620574
GO:0072377	blood coagulation, common pathway	biological_process	2.7797	0.0620574
GO:0072429	response to intra-S DNA damage checkpoint signaling	biological_process	2.7797	0.0620574
GO:0072708	response to sorbitol	biological_process	2.7797	0.0620574
GO:0072719	cellular response to cisplatin	biological_process	2.7797	0.0620574
GO:0097491	sympathetic neuron projection guidance	biological_process	2.7797	0.0620574
GO:0097492	sympathetic neuron axon guidance	biological_process	2.7797	0.0620574
GO:0099160	postsynaptic intermediate filament cytoskeleton	cellular_component	2.7797	0.0620574
GO:0099191	trans-synaptic signaling by BDNF	biological_process	2.7797	0.0620574
GO:0099569	presynaptic cytoskeleton	cellular_component	2.7797	0.0620574
GO:0110135	Norrin signaling pathway	biological_process	2.7797	0.0620574
GO:1900127	positive regulation of hyaluronan biosynthetic process	biological_process	2.7797	0.0620574
GO:1900133	regulation of renin secretion into blood stream	biological_process	2.7797	0.0620574
GO:1901258	positive regulation of macrophage colony-stimulating factor production	biological_process	2.7797	0.0620574
GO:1902202	regulation of hepatocyte growth factor receptor signaling pathway	biological_process	2.7797	0.0620574
GO:1904390	cone retinal bipolar cell differentiation	biological_process	2.7797	0.0620574
GO:1990238	double-stranded DNA endonuclease activity	molecular_function	2.7797	0.0620574
GO:2000342	negative regulation of chemokine (C-X-C motif) ligand 2 production	biological_process	2.7797	0.0620574
GO:2001206	positive regulation of osteoclast development	biological_process	2.7797	0.0620574
GO:0032101	regulation of response to external stimulus	biological_process	2.75758	0.0634452
GO:0004112	cyclic-nucleotide phosphodiesterase activity	molecular_function	2.75385	0.063682
GO:0004529	DNA exonuclease activity	molecular_function	2.75385	0.063682
GO:0007097	nuclear migration	biological_process	2.75385	0.063682
GO:0007422	peripheral nervous system development	biological_process	2.75385	0.063682
GO:0010842	retina layer formation	biological_process	2.75385	0.063682
GO:0030194	positive regulation of blood coagulation	biological_process	2.75385	0.063682
GO:0070193	synaptonemal complex organization	biological_process	2.75385	0.063682
GO:0071379	cellular response to prostaglandin stimulus	biological_process	2.75385	0.063682
GO:1900048	positive regulation of hemostasis	biological_process	2.75385	0.063682
GO:0036294	cellular response to decreased oxygen levels	biological_process	2.74168	0.0644619
GO:0009968	negative regulation of signal transduction	biological_process	2.73967	0.0645914
GO:0001704	formation of primary germ layer	biological_process	2.738	0.0646996
GO:0048565	digestive tract development	biological_process	2.738	0.0646996
GO:0051101	regulation of DNA binding	biological_process	2.738	0.0646996
GO:0031099	regeneration	biological_process	2.71664	0.0660968
GO:0001525	angiogenesis	biological_process	2.71423	0.066256
GO:1901652	response to peptide	biological_process	2.6977	0.06736
GO:0097193	intrinsic apoptotic signaling pathway	biological_process	2.68867	0.0679713
GO:0005044	scavenger receptor activity	molecular_function	2.68713	0.0680758
GO:0006760	folic acid-containing compound metabolic process	biological_process	2.68713	0.0680758
GO:0006833	water transport	biological_process	2.68713	0.0680758
GO:0007622	rhythmic behavior	biological_process	2.68713	0.0680758
GO:0008585	female gonad development	biological_process	2.68713	0.0680758
GO:0071480	cellular response to gamma radiation	biological_process	2.68713	0.0680758
GO:0090280	positive regulation of calcium ion import	biological_process	2.68713	0.0680758
GO:0032651	regulation of interleukin-1 beta production	biological_process	2.67513	0.0688976
GO:0008152	metabolic process	biological_process	2.66367	0.0696921
GO:0045182	translation regulator activity	molecular_function	2.65718	0.0701456
GO:0060420	regulation of heart growth	biological_process	2.65718	0.0701456
GO:0009790	embryo development	biological_process	2.64804	0.0707896
GO:0009792	embryo development ending in birth or egg hatching	biological_process	2.64804	0.0707896
GO:0030212	hyaluronan metabolic process	biological_process	2.62325	0.0725664
GO:0034695	response to prostaglandin E	biological_process	2.62325	0.0725664
GO:0035418	protein localization to synapse	biological_process	2.61807	0.0729438
GO:0035861	site of double-strand break	cellular_component	2.61614	0.0730846
GO:0007275	multicellular organism development	biological_process	2.61512	0.0731587
GO:0043687	post-translational protein modification	biological_process	2.61159	0.0734176
GO:0048609	multicellular organismal reproductive process	biological_process	2.59348	0.0747593
GO:0032755	positive regulation of interleukin-6 production	biological_process	2.58726	0.0752257
GO:0061351	neural precursor cell proliferation	biological_process	2.58726	0.0752257
GO:2000630	positive regulation of miRNA metabolic process	biological_process	2.57977	0.0757912
GO:0046890	regulation of lipid biosynthetic process	biological_process	2.56535	0.0768921
GO:0000730	DNA recombinase assembly	biological_process	2.56444	0.0769623
GO:0001648	proteinase-activated receptor activity	molecular_function	2.56444	0.0769623
GO:0002455	humoral immune response mediated by circulating immunoglobulin	biological_process	2.56444	0.0769623
GO:0004528	phosphodiesterase I activity	molecular_function	2.56444	0.0769623
GO:0004957	prostaglandin E receptor activity	molecular_function	2.56444	0.0769623
GO:0005594	collagen type IX trimer	cellular_component	2.56444	0.0769623
GO:0005638	lamin filament	cellular_component	2.56444	0.0769623
GO:0005663	DNA replication factor C complex	cellular_component	2.56444	0.0769623
GO:0007192	adenylate cyclase-activating serotonin receptor signaling pathway	biological_process	2.56444	0.0769623
GO:0008594	photoreceptor cell morphogenesis	biological_process	2.56444	0.0769623
GO:0008622	epsilon DNA polymerase complex	cellular_component	2.56444	0.0769623
GO:0009786	regulation of asymmetric cell division	biological_process	2.56444	0.0769623
GO:0015057	thrombin-activated receptor activity	molecular_function	2.56444	0.0769623
GO:0016728	oxidoreductase activity, acting on CH or CH2 groups, disulfide as acceptor	molecular_function	2.56444	0.0769623
GO:0021873	forebrain neuroblast division	biological_process	2.56444	0.0769623
GO:0030263	apoptotic chromosome condensation	biological_process	2.56444	0.0769623
GO:0031021	interphase microtubule organizing center	cellular_component	2.56444	0.0769623
GO:0031117	positive regulation of microtubule depolymerization	biological_process	2.56444	0.0769623
GO:0031442	positive regulation of mRNA 3'-end processing	biological_process	2.56444	0.0769623
GO:0031698	beta-2 adrenergic receptor binding	molecular_function	2.56444	0.0769623
GO:0031727	CCR2 chemokine receptor binding	molecular_function	2.56444	0.0769623
GO:0031905	early endosome lumen	cellular_component	2.56444	0.0769623
GO:0031999	negative regulation of fatty acid beta-oxidation	biological_process	2.56444	0.0769623
GO:0033591	response to L-ascorbic acid	biological_process	2.56444	0.0769623
GO:0033600	negative regulation of mammary gland epithelial cell proliferation	biological_process	2.56444	0.0769623
GO:0035426	extracellular matrix-cell signaling	biological_process	2.56444	0.0769623
GO:0035650	AP-1 adaptor complex binding	molecular_function	2.56444	0.0769623
GO:0036017	response to erythropoietin	biological_process	2.56444	0.0769623
GO:0036310	ATP-dependent DNA/DNA annealing activity	molecular_function	2.56444	0.0769623
GO:0038135	ERBB2-ERBB4 signaling pathway	biological_process	2.56444	0.0769623
GO:0043335	protein unfolding	biological_process	2.56444	0.0769623
GO:0045145	single-stranded DNA 5'-3' DNA exonuclease activity	molecular_function	2.56444	0.0769623
GO:0045590	negative regulation of regulatory T cell differentiation	biological_process	2.56444	0.0769623
GO:0045875	negative regulation of sister chromatid cohesion	biological_process	2.56444	0.0769623
GO:0046075	dTTP metabolic process	biological_process	2.56444	0.0769623
GO:0048483	autonomic nervous system development	biological_process	2.56444	0.0769623
GO:0048880	sensory system development	biological_process	2.56444	0.0769623
GO:0051306	mitotic sister chromatid separation	biological_process	2.56444	0.0769623
GO:0051664	nuclear pore localization	biological_process	2.56444	0.0769623
GO:0060354	negative regulation of cell adhesion molecule production	biological_process	2.56444	0.0769623
GO:0070295	renal water absorption	biological_process	2.56444	0.0769623
GO:0070324	thyroid hormone binding	molecular_function	2.56444	0.0769623
GO:0070345	negative regulation of fat cell proliferation	biological_process	2.56444	0.0769623
GO:0070602	regulation of centromeric sister chromatid cohesion	biological_process	2.56444	0.0769623
GO:0071242	cellular response to ammonium ion	biological_process	2.56444	0.0769623
GO:0071373	cellular response to luteinizing hormone stimulus	biological_process	2.56444	0.0769623
GO:0071655	regulation of granulocyte colony-stimulating factor production	biological_process	2.56444	0.0769623
GO:0071680	response to indole-3-methanol	biological_process	2.56444	0.0769623
GO:0071681	cellular response to indole-3-methanol	biological_process	2.56444	0.0769623
GO:0071863	regulation of cell proliferation in bone marrow	biological_process	2.56444	0.0769623
GO:0071987	WD40-repeat domain binding	molecular_function	2.56444	0.0769623
GO:0090500	endocardial cushion to mesenchymal transition	biological_process	2.56444	0.0769623
GO:0090735	DNA repair complex assembly	biological_process	2.56444	0.0769623
GO:0097418	neurofibrillary tangle	cellular_component	2.56444	0.0769623
GO:0097752	regulation of DNA stability	biological_process	2.56444	0.0769623
GO:0098535	de novo centriole assembly involved in multi-ciliated epithelial cell differentiation	biological_process	2.56444	0.0769623
GO:0098639	collagen binding involved in cell-matrix adhesion	molecular_function	2.56444	0.0769623
GO:1905347	endodeoxyribonuclease complex	cellular_component	2.56444	0.0769623
GO:1905563	negative regulation of vascular endothelial cell proliferation	biological_process	2.56444	0.0769623
GO:1990379	lipid transport across blood-brain barrier	biological_process	2.56444	0.0769623
GO:1990708	conditioned place preference	biological_process	2.56444	0.0769623
GO:1990911	response to psychosocial stress	biological_process	2.56444	0.0769623
GO:2000479	regulation of cAMP-dependent protein kinase activity	biological_process	2.56444	0.0769623
GO:2000491	positive regulation of hepatic stellate cell activation	biological_process	2.56444	0.0769623
GO:2000523	regulation of T cell costimulation	biological_process	2.56444	0.0769623
GO:2001245	regulation of phosphatidylcholine biosynthetic process	biological_process	2.56444	0.0769623
GO:0001824	blastocyst development	biological_process	2.56201	0.0771498
GO:0002208	somatic diversification of immunoglobulins involved in immune response	biological_process	2.56201	0.0771498
GO:0002385	mucosal immune response	biological_process	2.56201	0.0771498
GO:0006304	DNA modification	biological_process	2.56201	0.0771498
GO:0007141	male meiosis I	biological_process	2.56201	0.0771498
GO:0034061	DNA polymerase activity	molecular_function	2.56201	0.0771498
GO:0045830	positive regulation of isotype switching	biological_process	2.56201	0.0771498
GO:0055023	positive regulation of cardiac muscle tissue growth	biological_process	2.56201	0.0771498
GO:0030595	leukocyte chemotaxis	biological_process	2.5487	0.0781829
GO:0043067	regulation of programmed cell death	biological_process	2.53719	0.0790883
GO:1903131	mononuclear cell differentiation	biological_process	2.51925	0.08052
GO:0051058	negative regulation of small GTPase mediated signal transduction	biological_process	2.50555	0.0816307
GO:0001958	endochondral ossification	biological_process	2.50321	0.0818218
GO:0001965	G-protein alpha-subunit binding	molecular_function	2.50321	0.0818218
GO:0016891	RNA endonuclease activity, producing 5'-phosphomonoesters	molecular_function	2.50321	0.0818218
GO:0030371	translation repressor activity	molecular_function	2.50321	0.0818218
GO:0036075	replacement ossification	biological_process	2.50321	0.0818218
GO:0048710	regulation of astrocyte differentiation	biological_process	2.50321	0.0818218
GO:0050820	positive regulation of coagulation	biological_process	2.50321	0.0818218
GO:0090322	regulation of superoxide metabolic process	biological_process	2.50321	0.0818218
GO:1902042	negative regulation of extrinsic apoptotic signaling pathway via death domain receptors	biological_process	2.50321	0.0818218
GO:1990830	cellular response to leukemia inhibitory factor	biological_process	2.50303	0.0818365
GO:0042981	regulation of apoptotic process	biological_process	2.4845	0.0833676
GO:0002758	innate immune response-activating signaling pathway	biological_process	2.48048	0.0837027
GO:0050878	regulation of body fluid levels	biological_process	2.47207	0.0844098
GO:1990823	response to leukemia inhibitory factor	biological_process	2.44879	0.0863979
GO:0010804	negative regulation of tumor necrosis factor-mediated signaling pathway	biological_process	2.4467	0.0865785
GO:0034143	regulation of toll-like receptor 4 signaling pathway	biological_process	2.4467	0.0865785
GO:0051647	nucleus localization	biological_process	2.4467	0.0865785
GO:1902230	negative regulation of intrinsic apoptotic signaling pathway in response to DNA damage	biological_process	2.4467	0.0865785
GO:2001032	regulation of double-strand break repair via nonhomologous end joining	biological_process	2.4467	0.0865785
GO:1903531	negative regulation of secretion by cell	biological_process	2.43618	0.0874943
GO:0038024	cargo receptor activity	molecular_function	2.43431	0.0876581
GO:0032502	developmental process	biological_process	2.41599	0.0892788
GO:1901699	cellular response to nitrogen compound	biological_process	2.41547	0.0893251
GO:0051098	regulation of binding	biological_process	2.41437	0.0894233
GO:0016567	protein ubiquitination	biological_process	2.40602	0.0901734
GO:0002753	cytoplasmic pattern recognition receptor signaling pathway	biological_process	2.39975	0.0907405
GO:0070301	cellular response to hydrogen peroxide	biological_process	2.39975	0.0907405
GO:0044853	plasma membrane raft	cellular_component	2.39601	0.0910803
GO:0032279	asymmetric synapse	cellular_component	2.39233	0.091416
GO:0048787	presynaptic active zone membrane	cellular_component	2.39233	0.091416
GO:0004468	L-lysine N-acetyltransferase activity, acting on acetyl phosphate as donor	molecular_function	2.38998	0.0916311
GO:0004971	AMPA glutamate receptor activity	molecular_function	2.38998	0.0916311
GO:0009211	pyrimidine deoxyribonucleoside triphosphate metabolic process	biological_process	2.38998	0.0916311
GO:0009744	response to sucrose	biological_process	2.38998	0.0916311
GO:0010032	meiotic chromosome condensation	biological_process	2.38998	0.0916311
GO:0010385	double-stranded methylated DNA binding	molecular_function	2.38998	0.0916311
GO:0010903	negative regulation of very-low-density lipoprotein particle remodeling	biological_process	2.38998	0.0916311
GO:0016723	oxidoreductase activity, acting on metal ions, NAD or NADP as acceptor	molecular_function	2.38998	0.0916311
GO:0019237	centromeric DNA binding	molecular_function	2.38998	0.0916311
GO:0022614	membrane to membrane docking	biological_process	2.38998	0.0916311
GO:0030213	hyaluronan biosynthetic process	biological_process	2.38998	0.0916311
GO:0031088	platelet dense granule membrane	cellular_component	2.38998	0.0916311
GO:0031465	Cul4B-RING E3 ubiquitin ligase complex	cellular_component	2.38998	0.0916311
GO:0032185	septin cytoskeleton organization	biological_process	2.38998	0.0916311
GO:0033260	nuclear DNA replication	biological_process	2.38998	0.0916311
GO:0033550	MAP kinase tyrosine phosphatase activity	molecular_function	2.38998	0.0916311
GO:0034093	positive regulation of maintenance of sister chromatid cohesion	biological_process	2.38998	0.0916311
GO:0034136	negative regulation of toll-like receptor 2 signaling pathway	biological_process	2.38998	0.0916311
GO:0034184	positive regulation of maintenance of mitotic sister chromatid cohesion	biological_process	2.38998	0.0916311
GO:0038064	collagen receptor activity	molecular_function	2.38998	0.0916311
GO:0038138	ERBB4-ERBB4 signaling pathway	biological_process	2.38998	0.0916311
GO:0042661	regulation of mesodermal cell fate specification	biological_process	2.38998	0.0916311
GO:0044355	clearance of foreign intracellular DNA	biological_process	2.38998	0.0916311
GO:0051661	maintenance of centrosome location	biological_process	2.38998	0.0916311
GO:0060359	response to ammonium ion	biological_process	2.38998	0.0916311
GO:0060467	negative regulation of fertilization	biological_process	2.38998	0.0916311
GO:0060468	prevention of polyspermy	biological_process	2.38998	0.0916311
GO:0060700	regulation of ribonuclease activity	biological_process	2.38998	0.0916311
GO:0060718	chorionic trophoblast cell differentiation	biological_process	2.38998	0.0916311
GO:0060992	response to fungicide	biological_process	2.38998	0.0916311
GO:0061181	regulation of chondrocyte development	biological_process	2.38998	0.0916311
GO:0061304	retinal blood vessel morphogenesis	biological_process	2.38998	0.0916311
GO:0061523	cilium disassembly	biological_process	2.38998	0.0916311
GO:0061643	chemorepulsion of axon	biological_process	2.38998	0.0916311
GO:0070087	chromo shadow domain binding	molecular_function	2.38998	0.0916311
GO:0070533	BRCA1-C complex	cellular_component	2.38998	0.0916311
GO:0071503	response to heparin	biological_process	2.38998	0.0916311
GO:0071650	negative regulation of chemokine (C-C motif) ligand 5 production	biological_process	2.38998	0.0916311
GO:0072307	regulation of metanephric nephron tubule epithelial cell differentiation	biological_process	2.38998	0.0916311
GO:0072683	T cell extravasation	biological_process	2.38998	0.0916311
GO:0072718	response to cisplatin	biological_process	2.38998	0.0916311
GO:0090166	Golgi disassembly	biological_process	2.38998	0.0916311
GO:0090325	regulation of locomotion involved in locomotory behavior	biological_process	2.38998	0.0916311
GO:0097029	mature conventional dendritic cell differentiation	biological_process	2.38998	0.0916311
GO:0097180	serine protease inhibitor complex	cellular_component	2.38998	0.0916311
GO:0097490	sympathetic neuron projection extension	biological_process	2.38998	0.0916311
GO:0097742	de novo centriole assembly	biological_process	2.38998	0.0916311
GO:0098536	deuterosome	cellular_component	2.38998	0.0916311
GO:0099046	clearance of foreign intracellular nucleic acids	biological_process	2.38998	0.0916311
GO:1901166	neural crest cell migration involved in autonomic nervous system development	biological_process	2.38998	0.0916311
GO:1901256	regulation of macrophage colony-stimulating factor production	biological_process	2.38998	0.0916311
GO:1902747	negative regulation of lens fiber cell differentiation	biological_process	2.38998	0.0916311
GO:1903724	positive regulation of centriole elongation	biological_process	2.38998	0.0916311
GO:1990414	replication-born double-strand break repair via sister chromatid exchange	biological_process	2.38998	0.0916311
GO:2000121	regulation of removal of superoxide radicals	biological_process	2.38998	0.0916311
GO:0071453	cellular response to oxygen levels	biological_process	2.37143	0.0933472
GO:0009636	response to toxic substance	biological_process	2.37015	0.0934663
GO:0031398	positive regulation of protein ubiquitination	biological_process	2.34464	0.0958817
GO:0002251	organ or tissue specific immune response	biological_process	2.33997	0.0963306
GO:0042771	intrinsic apoptotic signaling pathway in response to DNA damage by p53 class mediator	biological_process	2.33997	0.0963306
GO:0060421	positive regulation of heart growth	biological_process	2.33997	0.0963306
GO:0071634	regulation of transforming growth factor beta production	biological_process	2.33997	0.0963306
GO:0010803	regulation of tumor necrosis factor-mediated signaling pathway	biological_process	2.33265	0.0970383
GO:0050709	negative regulation of protein secretion	biological_process	2.33265	0.0970383
GO:0051100	negative regulation of binding	biological_process	2.33265	0.0970383
GO:0007276	gamete generation	biological_process	2.32517	0.0977672
GO:0048870	cell motility	biological_process	2.30989	0.099272
GO:0046888	negative regulation of hormone secretion	biological_process	2.30007	0.100252
GO:0051865	protein autoubiquitination	biological_process	2.30007	0.100252
GO:0032102	negative regulation of response to external stimulus	biological_process	2.29969	0.10029
GO:0004857	enzyme inhibitor activity	molecular_function	2.29752	0.100508
GO:0003824	catalytic activity	molecular_function	2.29277	0.100987
GO:0048232	male gamete generation	biological_process	2.29105	0.10116
GO:0016447	somatic recombination of immunoglobulin gene segments	biological_process	2.28948	0.101319
GO:0030332	cyclin binding	molecular_function	2.28948	0.101319
GO:0040036	regulation of fibroblast growth factor receptor signaling pathway	biological_process	2.28948	0.101319
GO:0042558	pteridine-containing compound metabolic process	biological_process	2.28948	0.101319
GO:0048471	perinuclear region of cytoplasm	cellular_component	2.28712	0.101558
GO:0045934	negative regulation of nucleobase-containing compound metabolic process	biological_process	2.26973	0.10334
GO:0030900	forebrain development	biological_process	2.2681	0.103509
GO:2000401	regulation of lymphocyte migration	biological_process	2.2681	0.103509
GO:0009743	response to carbohydrate	biological_process	2.24775	0.105637
GO:0032355	response to estradiol	biological_process	2.2459	0.105832
GO:0051240	positive regulation of multicellular organismal process	biological_process	2.244	0.106034
GO:0002138	retinoic acid biosynthetic process	biological_process	2.24368	0.106068
GO:0002841	negative regulation of T cell mediated immune response to tumor cell	biological_process	2.24368	0.106068
GO:0003097	renal water transport	biological_process	2.24368	0.106068
GO:0003339	regulation of mesenchymal to epithelial transition involved in metanephros morphogenesis	biological_process	2.24368	0.106068
GO:0003916	DNA topoisomerase activity	molecular_function	2.24368	0.106068
GO:0003964	RNA-directed DNA polymerase activity	molecular_function	2.24368	0.106068
GO:0005593	FACIT collagen trimer	cellular_component	2.24368	0.106068
GO:0006729	tetrahydrobiopterin biosynthetic process	biological_process	2.24368	0.106068
GO:0009221	pyrimidine deoxyribonucleotide biosynthetic process	biological_process	2.24368	0.106068
GO:0010757	negative regulation of plasminogen activation	biological_process	2.24368	0.106068
GO:0010994	free ubiquitin chain polymerization	biological_process	2.24368	0.106068
GO:0017085	response to insecticide	biological_process	2.24368	0.106068
GO:0021546	rhombomere development	biological_process	2.24368	0.106068
GO:0021960	anterior commissure morphogenesis	biological_process	2.24368	0.106068
GO:0030892	mitotic cohesin complex	cellular_component	2.24368	0.106068
GO:0032407	MutSalpha complex binding	molecular_function	2.24368	0.106068
GO:0032954	regulation of cytokinetic process	biological_process	2.24368	0.106068
GO:0033005	positive regulation of mast cell activation	biological_process	2.24368	0.106068
GO:0033504	floor plate development	biological_process	2.24368	0.106068
GO:0033631	cell-cell adhesion mediated by integrin	biological_process	2.24368	0.106068
GO:0034137	positive regulation of toll-like receptor 2 signaling pathway	biological_process	2.24368	0.106068
GO:0034285	response to disaccharide	biological_process	2.24368	0.106068
GO:0034699	response to luteinizing hormone	biological_process	2.24368	0.106068
GO:0035563	positive regulation of chromatin binding	biological_process	2.24368	0.106068
GO:0036015	response to interleukin-3	biological_process	2.24368	0.106068
GO:0036016	cellular response to interleukin-3	biological_process	2.24368	0.106068
GO:0036089	cleavage furrow formation	biological_process	2.24368	0.106068
GO:0036449	microtubule minus-end	cellular_component	2.24368	0.106068
GO:0038154	interleukin-11-mediated signaling pathway	biological_process	2.24368	0.106068
GO:0043504	mitochondrial DNA repair	biological_process	2.24368	0.106068
GO:0043570	maintenance of DNA repeat elements	biological_process	2.24368	0.106068
GO:0043615	astrocyte cell migration	biological_process	2.24368	0.106068
GO:0044786	cell cycle DNA replication	biological_process	2.24368	0.106068
GO:0045179	apical cortex	cellular_component	2.24368	0.106068
GO:0045630	positive regulation of T-helper 2 cell differentiation	biological_process	2.24368	0.106068
GO:0045656	negative regulation of monocyte differentiation	biological_process	2.24368	0.106068
GO:0046073	dTMP metabolic process	biological_process	2.24368	0.106068
GO:0046600	negative regulation of centriole replication	biological_process	2.24368	0.106068
GO:0048293	regulation of isotype switching to IgE isotypes	biological_process	2.24368	0.106068
GO:0051971	positive regulation of transmission of nerve impulse	biological_process	2.24368	0.106068
GO:0060449	bud elongation involved in lung branching	biological_process	2.24368	0.106068
GO:0060501	positive regulation of epithelial cell proliferation involved in lung morphogenesis	biological_process	2.24368	0.106068
GO:0061743	motor learning	biological_process	2.24368	0.106068
GO:0070200	establishment of protein localization to telomere	biological_process	2.24368	0.106068
GO:0071918	urea transmembrane transport	biological_process	2.24368	0.106068
GO:0072126	positive regulation of glomerular mesangial cell proliferation	biological_process	2.24368	0.106068
GO:0072396	response to cell cycle checkpoint signaling	biological_process	2.24368	0.106068
GO:0072402	response to DNA integrity checkpoint signaling	biological_process	2.24368	0.106068
GO:0072423	response to DNA damage checkpoint signaling	biological_process	2.24368	0.106068
GO:0090175	regulation of establishment of planar polarity	biological_process	2.24368	0.106068
GO:0090289	regulation of osteoclast proliferation	biological_process	2.24368	0.106068
GO:0090383	phagosome acidification	biological_process	2.24368	0.106068
GO:0090521	podocyte cell migration	biological_process	2.24368	0.106068
GO:1900193	regulation of oocyte maturation	biological_process	2.24368	0.106068
GO:1903224	regulation of endodermal cell differentiation	biological_process	2.24368	0.106068
GO:1903416	response to glycoside	biological_process	2.24368	0.106068
GO:1903436	regulation of mitotic cytokinetic process	biological_process	2.24368	0.106068
GO:1903438	positive regulation of mitotic cytokinetic process	biological_process	2.24368	0.106068
GO:1904464	regulation of matrix metallopeptidase secretion	biological_process	2.24368	0.106068
GO:1905936	regulation of germ cell proliferation	biological_process	2.24368	0.106068
GO:1990050	phosphatidic acid transfer activity	molecular_function	2.24368	0.106068
GO:2000405	negative regulation of T cell migration	biological_process	2.24368	0.106068
GO:2000489	regulation of hepatic stellate cell activation	biological_process	2.24368	0.106068
GO:2000501	regulation of natural killer cell chemotaxis	biological_process	2.24368	0.106068
GO:2000535	regulation of entry of bacterium into host cell	biological_process	2.24368	0.106068
GO:2000698	positive regulation of epithelial cell differentiation involved in kidney development	biological_process	2.24368	0.106068
GO:0051427	hormone receptor binding	molecular_function	2.24077	0.106377
GO:0090102	cochlea development	biological_process	2.24077	0.106377
GO:0090543	Flemming body	cellular_component	2.24077	0.106377
GO:0097696	cell surface receptor signaling pathway via STAT	biological_process	2.23674	0.106806
GO:1990841	promoter-specific chromatin binding	molecular_function	2.23674	0.106806
GO:0035264	multicellular organism growth	biological_process	2.22201	0.108391
GO:0005901	caveola	cellular_component	2.20596	0.110145
GO:0017022	myosin binding	molecular_function	2.20596	0.110145
GO:0009986	cell surface	cellular_component	2.20153	0.110634
GO:0014911	positive regulation of smooth muscle cell migration	biological_process	2.19372	0.111501
GO:0032965	regulation of collagen biosynthetic process	biological_process	2.19372	0.111501
GO:0043534	blood vessel endothelial cell migration	biological_process	2.19372	0.111501
GO:0061631	ubiquitin conjugating enzyme activity	molecular_function	2.19372	0.111501
GO:1903725	regulation of phospholipid metabolic process	biological_process	2.19372	0.111501
GO:0008083	growth factor activity	molecular_function	2.18866	0.112067
GO:0032446	protein modification by small protein conjugation	biological_process	2.18342	0.112655
GO:0050766	positive regulation of phagocytosis	biological_process	2.17575	0.113523
GO:0051258	protein polymerization	biological_process	2.17575	0.113523
GO:0031640	killing of cells of another organism	biological_process	2.17515	0.113591
GO:0032652	regulation of interleukin-1 production	biological_process	2.17515	0.113591
GO:0141061	disruption of cell in another organism	biological_process	2.17515	0.113591
GO:0000151	ubiquitin ligase complex	cellular_component	2.15715	0.115655
GO:0048646	anatomical structure formation involved in morphogenesis	biological_process	2.15237	0.116209
GO:1902115	regulation of organelle assembly	biological_process	2.15033	0.116445
GO:0002040	sprouting angiogenesis	biological_process	2.14825	0.116689
GO:0004869	cysteine-type endopeptidase inhibitor activity	molecular_function	2.14825	0.116689
GO:0007616	long-term memory	biological_process	2.14825	0.116689
GO:0032885	regulation of polysaccharide biosynthetic process	biological_process	2.14825	0.116689
GO:0042044	fluid transport	biological_process	2.14825	0.116689
GO:0060043	regulation of cardiac muscle cell proliferation	biological_process	2.14825	0.116689
GO:2000515	negative regulation of CD4-positive, alpha-beta T cell activation	biological_process	2.14825	0.116689
GO:0006468	protein phosphorylation	biological_process	2.13243	0.118549
GO:0031589	cell-substrate adhesion	biological_process	2.13132	0.118681
GO:0010001	glial cell differentiation	biological_process	2.12948	0.118899
GO:0051224	negative regulation of protein transport	biological_process	2.12948	0.118899
GO:0001758	retinal dehydrogenase activity	molecular_function	2.11797	0.120275
GO:0001849	complement component C1q complex binding	molecular_function	2.11797	0.120275
GO:0001940	male pronucleus	cellular_component	2.11797	0.120275
GO:0002634	regulation of germinal center formation	biological_process	2.11797	0.120275
GO:0003129	heart induction	biological_process	2.11797	0.120275
GO:0003330	regulation of extracellular matrix constituent secretion	biological_process	2.11797	0.120275
GO:0004551	dinucleotide phosphatase activity	molecular_function	2.11797	0.120275
GO:0005113	patched binding	molecular_function	2.11797	0.120275
GO:0006929	substrate-dependent cell migration	biological_process	2.11797	0.120275
GO:0010901	regulation of very-low-density lipoprotein particle remodeling	biological_process	2.11797	0.120275
GO:0015204	urea transmembrane transporter activity	molecular_function	2.11797	0.120275
GO:0016102	diterpenoid biosynthetic process	biological_process	2.11797	0.120275
GO:0021695	cerebellar cortex development	biological_process	2.11797	0.120275
GO:0030952	establishment or maintenance of cytoskeleton polarity	biological_process	2.11797	0.120275
GO:0031995	insulin-like growth factor II binding	molecular_function	2.11797	0.120275
GO:0034141	positive regulation of toll-like receptor 3 signaling pathway	biological_process	2.11797	0.120275
GO:0036035	osteoclast development	biological_process	2.11797	0.120275
GO:0038111	interleukin-7-mediated signaling pathway	biological_process	2.11797	0.120275
GO:0038134	ERBB2-EGFR signaling pathway	biological_process	2.11797	0.120275
GO:0039529	RIG-I signaling pathway	biological_process	2.11797	0.120275
GO:0043584	nose development	biological_process	2.11797	0.120275
GO:0045110	intermediate filament bundle assembly	biological_process	2.11797	0.120275
GO:0045602	negative regulation of endothelial cell differentiation	biological_process	2.11797	0.120275
GO:0045719	negative regulation of glycogen biosynthetic process	biological_process	2.11797	0.120275
GO:0046654	tetrahydrofolate biosynthetic process	biological_process	2.11797	0.120275
GO:0051026	chiasma assembly	biological_process	2.11797	0.120275
GO:0051409	response to nitrosative stress	biological_process	2.11797	0.120275
GO:0060353	regulation of cell adhesion molecule production	biological_process	2.11797	0.120275
GO:0060463	lung lobe morphogenesis	biological_process	2.11797	0.120275
GO:0060541	respiratory system development	biological_process	2.11797	0.120275
GO:0070106	interleukin-27-mediated signaling pathway	biological_process	2.11797	0.120275
GO:0070531	BRCA1-A complex	cellular_component	2.11797	0.120275
GO:0070652	HAUS complex	cellular_component	2.11797	0.120275
GO:0071281	cellular response to iron ion	biological_process	2.11797	0.120275
GO:0071947	protein deubiquitination involved in ubiquitin-dependent protein catabolic process	biological_process	2.11797	0.120275
GO:0090129	positive regulation of synapse maturation	biological_process	2.11797	0.120275
GO:0097179	protease inhibitor complex	cellular_component	2.11797	0.120275
GO:0097539	ciliary transition fiber	cellular_component	2.11797	0.120275
GO:0098751	bone cell development	biological_process	2.11797	0.120275
GO:0140078	class I DNA-(apurinic or apyrimidinic site) endonuclease activity	molecular_function	2.11797	0.120275
GO:0140085	L-amino-acid N-acetyltransferase activity	molecular_function	2.11797	0.120275
GO:0141162	negative regulation of cAMP/PKA signal transduction	biological_process	2.11797	0.120275
GO:1900125	regulation of hyaluronan biosynthetic process	biological_process	2.11797	0.120275
GO:1903722	regulation of centriole elongation	biological_process	2.11797	0.120275
GO:1905770	regulation of mesodermal cell differentiation	biological_process	2.11797	0.120275
GO:1990635	proximal dendrite	cellular_component	2.11797	0.120275
GO:2000427	positive regulation of apoptotic cell clearance	biological_process	2.11797	0.120275
GO:2000726	negative regulation of cardiac muscle cell differentiation	biological_process	2.11797	0.120275
GO:2001186	negative regulation of CD8-positive, alpha-beta T cell activation	biological_process	2.11797	0.120275
GO:0045911	positive regulation of DNA recombination	biological_process	2.11697	0.120396
GO:1902893	regulation of miRNA transcription	biological_process	2.11697	0.120396
GO:0048568	embryonic organ development	biological_process	2.11258	0.120926
GO:0008340	determination of adult lifespan	biological_process	2.10426	0.121936
GO:0031112	positive regulation of microtubule polymerization or depolymerization	biological_process	2.10426	0.121936
GO:0031114	regulation of microtubule depolymerization	biological_process	2.10426	0.121936
GO:0031638	zymogen activation	biological_process	2.10426	0.121936
GO:0031646	positive regulation of nervous system process	biological_process	2.10426	0.121936
GO:0034113	heterotypic cell-cell adhesion	biological_process	2.10426	0.121936
GO:0034694	response to prostaglandin	biological_process	2.10426	0.121936
GO:0045191	regulation of isotype switching	biological_process	2.10426	0.121936
GO:0046688	response to copper ion	biological_process	2.10426	0.121936
GO:0048469	cell maturation	biological_process	2.09402	0.123191
GO:0141060	disruption of anatomical structure in another organism	biological_process	2.08496	0.124312
GO:1990234	transferase complex	cellular_component	2.06698	0.126568
GO:0060251	regulation of glial cell proliferation	biological_process	2.06168	0.12724
GO:0070979	protein K11-linked ubiquitination	biological_process	2.06168	0.12724
GO:0045321	leukocyte activation	biological_process	2.05537	0.128045
GO:0009798	axis specification	biological_process	2.03269	0.130982
GO:0006915	apoptotic process	biological_process	2.02257	0.132315
GO:0004721	phosphoprotein phosphatase activity	molecular_function	2.02159	0.132445
GO:0042221	response to chemical	biological_process	2.02093	0.132532
GO:0043243	positive regulation of protein-containing complex disassembly	biological_process	2.02044	0.132597
GO:0071398	cellular response to fatty acid	biological_process	2.02044	0.132597
GO:0016772	transferase activity, transferring phosphorus-containing groups	molecular_function	2.01524	0.133288
GO:0002676	regulation of chronic inflammatory response	biological_process	2.00799	0.134258
GO:0002826	negative regulation of T-helper 1 type immune response	biological_process	2.00799	0.134258
GO:0006198	cAMP catabolic process	biological_process	2.00799	0.134258
GO:0007144	female meiosis I	biological_process	2.00799	0.134258
GO:0008131	primary methylamine oxidase activity	molecular_function	2.00799	0.134258
GO:0009157	deoxyribonucleoside monophosphate biosynthetic process	biological_process	2.00799	0.134258
GO:0009624	response to nematode	biological_process	2.00799	0.134258
GO:0009756	carbohydrate mediated signaling	biological_process	2.00799	0.134258
GO:0022849	glutamate-gated calcium ion channel activity	molecular_function	2.00799	0.134258
GO:0030643	intracellular phosphate ion homeostasis	biological_process	2.00799	0.134258
GO:0032059	bleb	cellular_component	2.00799	0.134258
GO:0032873	negative regulation of stress-activated MAPK cascade	biological_process	2.00799	0.134258
GO:0034091	regulation of maintenance of sister chromatid cohesion	biological_process	2.00799	0.134258
GO:0034182	regulation of maintenance of mitotic sister chromatid cohesion	biological_process	2.00799	0.134258
GO:0035312	5'-3' DNA exonuclease activity	molecular_function	2.00799	0.134258
GO:0038036	sphingosine-1-phosphate receptor activity	molecular_function	2.00799	0.134258
GO:0038130	ERBB4 signaling pathway	biological_process	2.00799	0.134258
GO:0040016	embryonic cleavage	biological_process	2.00799	0.134258
GO:0042758	long-chain fatty acid catabolic process	biological_process	2.00799	0.134258
GO:0043382	positive regulation of memory T cell differentiation	biological_process	2.00799	0.134258
GO:0044320	cellular response to leptin stimulus	biological_process	2.00799	0.134258
GO:0045064	T-helper 2 cell differentiation	biological_process	2.00799	0.134258
GO:0046146	tetrahydrobiopterin metabolic process	biological_process	2.00799	0.134258
GO:0046886	positive regulation of hormone biosynthetic process	biological_process	2.00799	0.134258
GO:0050859	negative regulation of B cell receptor signaling pathway	biological_process	2.00799	0.134258
GO:0051964	negative regulation of synapse assembly	biological_process	2.00799	0.134258
GO:0060013	righting reflex	biological_process	2.00799	0.134258
GO:0060221	retinal rod cell differentiation	biological_process	2.00799	0.134258
GO:0060323	head morphogenesis	biological_process	2.00799	0.134258
GO:0061517	macrophage proliferation	biological_process	2.00799	0.134258
GO:0061518	microglial cell proliferation	biological_process	2.00799	0.134258
GO:0061549	sympathetic ganglion development	biological_process	2.00799	0.134258
GO:0061649	ubiquitin-modified histone reader activity	molecular_function	2.00799	0.134258
GO:0061676	importin-alpha family protein binding	molecular_function	2.00799	0.134258
GO:0070383	DNA cytosine deamination	biological_process	2.00799	0.134258
GO:0071141	SMAD protein complex	cellular_component	2.00799	0.134258
GO:0071169	establishment of protein localization to chromatin	biological_process	2.00799	0.134258
GO:0097107	postsynaptic density assembly	biological_process	2.00799	0.134258
GO:0099640	axo-dendritic protein transport	biological_process	2.00799	0.134258
GO:0099641	anterograde axonal protein transport	biological_process	2.00799	0.134258
GO:0106300	protein-DNA covalent cross-linking repair	biological_process	2.00799	0.134258
GO:0141053	histone H2A ubiquitin ligase activity	molecular_function	2.00799	0.134258
GO:0150053	cerebellar climbing fiber to Purkinje cell synapse	cellular_component	2.00799	0.134258
GO:1900451	positive regulation of glutamate receptor signaling pathway	biological_process	2.00799	0.134258
GO:1901724	positive regulation of cell proliferation involved in kidney development	biological_process	2.00799	0.134258
GO:1903431	positive regulation of cell maturation	biological_process	2.00799	0.134258
GO:1905232	cellular response to L-glutamate	biological_process	2.00799	0.134258
GO:1905383	protein localization to presynapse	biological_process	2.00799	0.134258
GO:1990416	cellular response to brain-derived neurotrophic factor stimulus	biological_process	2.00799	0.134258
GO:2000096	positive regulation of Wnt signaling pathway, planar cell polarity pathway	biological_process	2.00799	0.134258
GO:2000794	regulation of epithelial cell proliferation involved in lung morphogenesis	biological_process	2.00799	0.134258
GO:2000826	regulation of heart morphogenesis	biological_process	2.00799	0.134258
GO:0007565	female pregnancy	biological_process	2.00558	0.134582
GO:0007189	adenylate cyclase-activating G protein-coupled receptor signaling pathway	biological_process	2.00391	0.134807
GO:0051048	negative regulation of secretion	biological_process	2.00391	0.134807
GO:0016773	phosphotransferase activity, alcohol group as acceptor	molecular_function	2.00093	0.135209
GO:0001974	blood vessel remodeling	biological_process	1.98047	0.138005
GO:0010712	regulation of collagen metabolic process	biological_process	1.98047	0.138005
GO:0043198	dendritic shaft	cellular_component	1.98047	0.138005
GO:0052652	cyclic purine nucleotide metabolic process	biological_process	1.98047	0.138005
GO:1902229	regulation of intrinsic apoptotic signaling pathway in response to DNA damage	biological_process	1.98047	0.138005
GO:1904892	regulation of receptor signaling pathway via STAT	biological_process	1.97894	0.138216
GO:0010628	positive regulation of gene expression	biological_process	1.95759	0.141199
GO:0048856	anatomical structure development	biological_process	1.95397	0.141711
GO:0001837	epithelial to mesenchymal transition	biological_process	1.95275	0.141883
GO:0032436	positive regulation of proteasomal ubiquitin-dependent protein catabolic process	biological_process	1.95275	0.141883
GO:0048661	positive regulation of smooth muscle cell proliferation	biological_process	1.95275	0.141883
GO:0002218	activation of innate immune response	biological_process	1.95191	0.142003
GO:0002102	podosome	cellular_component	1.9417	0.14346
GO:0009187	cyclic nucleotide metabolic process	biological_process	1.9417	0.14346
GO:0032689	negative regulation of type II interferon production	biological_process	1.9417	0.14346
GO:0033144	negative regulation of intracellular steroid hormone receptor signaling pathway	biological_process	1.9417	0.14346
GO:0033627	cell adhesion mediated by integrin	biological_process	1.9417	0.14346
GO:0045687	positive regulation of glial cell differentiation	biological_process	1.9417	0.14346
GO:0055013	cardiac muscle cell development	biological_process	1.9417	0.14346
GO:0061650	ubiquitin-like protein conjugating enzyme activity	molecular_function	1.9417	0.14346
GO:1990090	cellular response to nerve growth factor stimulus	biological_process	1.9417	0.14346
GO:0031490	chromatin DNA binding	molecular_function	1.93758	0.144051
GO:0001959	regulation of cytokine-mediated signaling pathway	biological_process	1.9349	0.144438
GO:0019827	stem cell population maintenance	biological_process	1.91755	0.146967
GO:0031349	positive regulation of defense response	biological_process	1.91547	0.147273
GO:0001939	female pronucleus	cellular_component	1.91041	0.148019
GO:0002835	negative regulation of response to tumor cell	biological_process	1.91041	0.148019
GO:0002838	negative regulation of immune response to tumor cell	biological_process	1.91041	0.148019
GO:0003093	regulation of glomerular filtration	biological_process	1.91041	0.148019
GO:0004862	cAMP-dependent protein kinase inhibitor activity	molecular_function	1.91041	0.148019
GO:0004955	prostaglandin receptor activity	molecular_function	1.91041	0.148019
GO:0006265	DNA topological change	biological_process	1.91041	0.148019
GO:0007028	cytoplasm organization	biological_process	1.91041	0.148019
GO:0008199	ferric iron binding	molecular_function	1.91041	0.148019
GO:0008297	single-stranded DNA exodeoxyribonuclease activity	molecular_function	1.91041	0.148019
GO:0008353	RNA polymerase II CTD heptapeptide repeat kinase activity	molecular_function	1.91041	0.148019
GO:0009396	folic acid-containing compound biosynthetic process	biological_process	1.91041	0.148019
GO:0015840	urea transport	biological_process	1.91041	0.148019
GO:0030903	notochord development	biological_process	1.91041	0.148019
GO:0031440	regulation of mRNA 3'-end processing	biological_process	1.91041	0.148019
GO:0031915	positive regulation of synaptic plasticity	biological_process	1.91041	0.148019
GO:0034351	negative regulation of glial cell apoptotic process	biological_process	1.91041	0.148019
GO:0035473	lipase binding	molecular_function	1.91041	0.148019
GO:0035612	AP-2 adaptor complex binding	molecular_function	1.91041	0.148019
GO:0035646	endosome to melanosome transport	biological_process	1.91041	0.148019
GO:0035970	peptidyl-threonine dephosphorylation	biological_process	1.91041	0.148019
GO:0035999	tetrahydrofolate interconversion	biological_process	1.91041	0.148019
GO:0042975	peroxisome proliferator activated receptor binding	molecular_function	1.91041	0.148019
GO:0043485	endosome to pigment granule transport	biological_process	1.91041	0.148019
GO:0043653	mitochondrial fragmentation involved in apoptotic process	biological_process	1.91041	0.148019
GO:0044062	regulation of excretion	biological_process	1.91041	0.148019
GO:0047429	nucleoside triphosphate diphosphatase activity	molecular_function	1.91041	0.148019
GO:0048023	positive regulation of melanin biosynthetic process	biological_process	1.91041	0.148019
GO:0048644	muscle organ morphogenesis	biological_process	1.91041	0.148019
GO:0050656	3'-phosphoadenosine 5'-phosphosulfate binding	molecular_function	1.91041	0.148019
GO:0051660	establishment of centrosome localization	biological_process	1.91041	0.148019
GO:0060613	fat pad development	biological_process	1.91041	0.148019
GO:0061299	retina vasculature morphogenesis in camera-type eye	biological_process	1.91041	0.148019
GO:0070303	negative regulation of stress-activated protein kinase signaling cascade	biological_process	1.91041	0.148019
GO:0070344	regulation of fat cell proliferation	biological_process	1.91041	0.148019
GO:0070432	regulation of nucleotide-binding oligomerization domain containing 2 signaling pathway	biological_process	1.91041	0.148019
GO:0070874	negative regulation of glycogen metabolic process	biological_process	1.91041	0.148019
GO:0071314	cellular response to cocaine	biological_process	1.91041	0.148019
GO:0072111	cell proliferation involved in kidney development	biological_process	1.91041	0.148019
GO:0098634	cell-matrix adhesion mediator activity	molecular_function	1.91041	0.148019
GO:0098883	synapse pruning	biological_process	1.91041	0.148019
GO:1900378	positive regulation of secondary metabolite biosynthetic process	biological_process	1.91041	0.148019
GO:1901031	regulation of response to reactive oxygen species	biological_process	1.91041	0.148019
GO:1902746	regulation of lens fiber cell differentiation	biological_process	1.91041	0.148019
GO:2000347	positive regulation of hepatocyte proliferation	biological_process	1.91041	0.148019
GO:2000425	regulation of apoptotic cell clearance	biological_process	1.91041	0.148019
GO:0002714	positive regulation of B cell mediated immunity	biological_process	1.90408	0.14896
GO:0002891	positive regulation of immunoglobulin mediated immune response	biological_process	1.90408	0.14896
GO:0009394	2'-deoxyribonucleotide metabolic process	biological_process	1.90408	0.14896
GO:0019894	kinesin binding	molecular_function	1.90408	0.14896
GO:0030279	negative regulation of ossification	biological_process	1.90408	0.14896
GO:0031146	SCF-dependent proteasomal ubiquitin-dependent protein catabolic process	biological_process	1.90408	0.14896
GO:0042220	response to cocaine	biological_process	1.90408	0.14896
GO:0046640	regulation of alpha-beta T cell proliferation	biological_process	1.90408	0.14896
GO:0050730	regulation of peptidyl-tyrosine phosphorylation	biological_process	1.90172	0.149312
GO:0071383	cellular response to steroid hormone stimulus	biological_process	1.90172	0.149312
GO:0008285	negative regulation of cell population proliferation	biological_process	1.89469	0.150366
GO:0002285	lymphocyte activation involved in immune response	biological_process	1.87819	0.152867
GO:0001960	negative regulation of cytokine-mediated signaling pathway	biological_process	1.87684	0.153073
GO:0043542	endothelial cell migration	biological_process	1.87684	0.153073
GO:0002685	regulation of leukocyte migration	biological_process	1.87028	0.15408
GO:0008089	anterograde axonal transport	biological_process	1.86755	0.154502
GO:0009262	deoxyribonucleotide metabolic process	biological_process	1.86755	0.154502
GO:0019692	deoxyribose phosphate metabolic process	biological_process	1.86755	0.154502
GO:0030330	DNA damage response, signal transduction by p53 class mediator	biological_process	1.86755	0.154502
GO:0050919	negative chemotaxis	biological_process	1.86755	0.154502
GO:1904894	positive regulation of receptor signaling pathway via STAT	biological_process	1.86755	0.154502
GO:1990089	response to nerve growth factor	biological_process	1.86755	0.154502
GO:0002832	negative regulation of response to biotic stimulus	biological_process	1.85886	0.15585
GO:0035295	tube development	biological_process	1.85605	0.156288
GO:0050769	positive regulation of neurogenesis	biological_process	1.85605	0.156288
GO:0007411	axon guidance	biological_process	1.84193	0.158511
GO:1903322	positive regulation of protein modification by small protein conjugation or removal	biological_process	1.83977	0.158855
GO:0051962	positive regulation of nervous system development	biological_process	1.83633	0.159401
GO:0002521	leukocyte differentiation	biological_process	1.83467	0.159667
GO:0002562	somatic diversification of immune receptors via germline recombination within a single locus	biological_process	1.83206	0.160083
GO:0016444	somatic cell DNA recombination	biological_process	1.83206	0.160083
GO:0034446	substrate adhesion-dependent cell spreading	biological_process	1.83206	0.160083
GO:0046622	positive regulation of organ growth	biological_process	1.83206	0.160083
GO:0046686	response to cadmium ion	biological_process	1.83206	0.160083
GO:0034654	nucleobase-containing compound biosynthetic process	biological_process	1.83145	0.160182
GO:0023052	signaling	biological_process	1.83099	0.160255
GO:0070555	response to interleukin-1	biological_process	1.82831	0.160684
GO:2000628	regulation of miRNA metabolic process	biological_process	1.82831	0.160684
GO:0097485	neuron projection guidance	biological_process	1.82792	0.160747
GO:0010467	gene expression	biological_process	1.82378	0.161415
GO:0000931	gamma-tubulin ring complex	cellular_component	1.82286	0.161562
GO:0004954	prostanoid receptor activity	molecular_function	1.82286	0.161562
GO:0006264	mitochondrial DNA replication	biological_process	1.82286	0.161562
GO:0006686	sphingomyelin biosynthetic process	biological_process	1.82286	0.161562
GO:0008278	cohesin complex	cellular_component	1.82286	0.161562
GO:0008526	phosphatidylinositol transfer activity	molecular_function	1.82286	0.161562
GO:0014004	microglia differentiation	biological_process	1.82286	0.161562
GO:0016725	oxidoreductase activity, acting on CH or CH2 groups	molecular_function	1.82286	0.161562
GO:0031125	rRNA 3'-end processing	biological_process	1.82286	0.161562
GO:0031639	plasminogen activation	biological_process	1.82286	0.161562
GO:0032404	mismatch repair complex binding	molecular_function	1.82286	0.161562
GO:0033089	positive regulation of T cell differentiation in thymus	biological_process	1.82286	0.161562
GO:0035253	ciliary rootlet	cellular_component	1.82286	0.161562
GO:0035519	protein K29-linked ubiquitination	biological_process	1.82286	0.161562
GO:0035666	TRIF-dependent toll-like receptor signaling pathway	biological_process	1.82286	0.161562
GO:0035767	endothelial cell chemotaxis	biological_process	1.82286	0.161562
GO:0035871	protein K11-linked deubiquitination	biological_process	1.82286	0.161562
GO:0036302	atrioventricular canal development	biological_process	1.82286	0.161562
GO:0045586	regulation of gamma-delta T cell differentiation	biological_process	1.82286	0.161562
GO:0045625	regulation of T-helper 1 cell differentiation	biological_process	1.82286	0.161562
GO:0048304	positive regulation of isotype switching to IgG isotypes	biological_process	1.82286	0.161562
GO:0048846	axon extension involved in axon guidance	biological_process	1.82286	0.161562
GO:0051386	regulation of neurotrophin TRK receptor signaling pathway	biological_process	1.82286	0.161562
GO:0051657	maintenance of organelle location	biological_process	1.82286	0.161562
GO:0051880	G-quadruplex DNA binding	molecular_function	1.82286	0.161562
GO:0055057	neuroblast division	biological_process	1.82286	0.161562
GO:0060040	retinal bipolar neuron differentiation	biological_process	1.82286	0.161562
GO:0060426	lung vasculature development	biological_process	1.82286	0.161562
GO:0061043	regulation of vascular wound healing	biological_process	1.82286	0.161562
GO:0061098	positive regulation of protein tyrosine kinase activity	biological_process	1.82286	0.161562
GO:0070493	thrombin-activated receptor signaling pathway	biological_process	1.82286	0.161562
GO:0070934	CRD-mediated mRNA stabilization	biological_process	1.82286	0.161562
GO:0071073	positive regulation of phospholipid biosynthetic process	biological_process	1.82286	0.161562
GO:0071492	cellular response to UV-A	biological_process	1.82286	0.161562
GO:0072124	regulation of glomerular mesangial cell proliferation	biological_process	1.82286	0.161562
GO:1902284	neuron projection extension involved in neuron projection guidance	biological_process	1.82286	0.161562
GO:1903659	regulation of complement-dependent cytotoxicity	biological_process	1.82286	0.161562
GO:1904090	peptidase inhibitor complex	cellular_component	1.82286	0.161562
GO:1904338	regulation of dopaminergic neuron differentiation	biological_process	1.82286	0.161562
GO:1905208	negative regulation of cardiocyte differentiation	biological_process	1.82286	0.161562
GO:1990757	ubiquitin ligase activator activity	molecular_function	1.82286	0.161562
GO:2001204	regulation of osteoclast development	biological_process	1.82286	0.161562
GO:0007517	muscle organ development	biological_process	1.8209	0.161881
GO:0098727	maintenance of cell number	biological_process	1.8209	0.161881
GO:1904950	negative regulation of establishment of protein localization	biological_process	1.8209	0.161881
GO:0031461	cullin-RING ubiquitin ligase complex	cellular_component	1.81402	0.162997
GO:0039531	regulation of cytoplasmic pattern recognition receptor signaling pathway	biological_process	1.80465	0.164532
GO:0045638	negative regulation of myeloid cell differentiation	biological_process	1.80465	0.164532
GO:2000278	regulation of DNA biosynthetic process	biological_process	1.80465	0.164532
GO:0032434	regulation of proteasomal ubiquitin-dependent protein catabolic process	biological_process	1.80225	0.164928
GO:0045444	fat cell differentiation	biological_process	1.80225	0.164928
GO:0007566	embryo implantation	biological_process	1.79757	0.1657
GO:0032881	regulation of polysaccharide metabolic process	biological_process	1.79757	0.1657
GO:0042304	regulation of fatty acid biosynthetic process	biological_process	1.79757	0.1657
GO:0055006	cardiac cell development	biological_process	1.79757	0.1657
GO:0071526	semaphorin-plexin signaling pathway	biological_process	1.79757	0.1657
GO:0090279	regulation of calcium ion import	biological_process	1.79757	0.1657
GO:1904019	epithelial cell apoptotic process	biological_process	1.79757	0.1657
GO:1905521	regulation of macrophage migration	biological_process	1.79757	0.1657
GO:0010720	positive regulation of cell development	biological_process	1.79477	0.166166
GO:0060284	regulation of cell development	biological_process	1.78928	0.16708
GO:0032870	cellular response to hormone stimulus	biological_process	1.78564	0.16769
GO:0050793	regulation of developmental process	biological_process	1.78533	0.167742
GO:0010565	regulation of ketone metabolic process	biological_process	1.78382	0.167996
GO:0051087	protein-folding chaperone binding	molecular_function	1.78382	0.167996
GO:0034644	cellular response to UV	biological_process	1.78137	0.168407
GO:0046620	regulation of organ growth	biological_process	1.78137	0.168407
GO:0060761	negative regulation of response to cytokine stimulus	biological_process	1.78137	0.168407
GO:0050867	positive regulation of cell activation	biological_process	1.77177	0.170032
GO:0040008	regulation of growth	biological_process	1.76639	0.170949
GO:0048660	regulation of smooth muscle cell proliferation	biological_process	1.7656	0.171083
GO:0002224	toll-like receptor signaling pathway	biological_process	1.76404	0.171352
GO:0032715	negative regulation of interleukin-6 production	biological_process	1.76404	0.171352
GO:0071763	nuclear membrane organization	biological_process	1.76404	0.171352
GO:1902041	regulation of extrinsic apoptotic signaling pathway via death domain receptors	biological_process	1.76404	0.171352
GO:0070372	regulation of ERK1 and ERK2 cascade	biological_process	1.76225	0.171658
GO:0012501	programmed cell death	biological_process	1.75925	0.172175
GO:0072341	modified amino acid binding	molecular_function	1.75847	0.172309
GO:1902414	protein localization to cell junction	biological_process	1.75847	0.172309
GO:0060759	regulation of response to cytokine stimulus	biological_process	1.75811	0.17237
GO:0000012	single strand break repair	biological_process	1.74359	0.174891
GO:0002544	chronic inflammatory response	biological_process	1.74359	0.174891
GO:0004126	cytidine deaminase activity	molecular_function	1.74359	0.174891
GO:0005436	sodium:phosphate symporter activity	molecular_function	1.74359	0.174891
GO:0006285	base-excision repair, AP site formation	biological_process	1.74359	0.174891
GO:0008179	adenylate cyclase binding	molecular_function	1.74359	0.174891
GO:0008603	cAMP-dependent protein kinase regulator activity	molecular_function	1.74359	0.174891
GO:0009143	nucleoside triphosphate catabolic process	biological_process	1.74359	0.174891
GO:0009176	pyrimidine deoxyribonucleoside monophosphate metabolic process	biological_process	1.74359	0.174891
GO:0009650	UV protection	biological_process	1.74359	0.174891
GO:0016554	cytidine to uridine editing	biological_process	1.74359	0.174891
GO:0030219	megakaryocyte differentiation	biological_process	1.74359	0.174891
GO:0032754	positive regulation of interleukin-5 production	biological_process	1.74359	0.174891
GO:0034350	regulation of glial cell apoptotic process	biological_process	1.74359	0.174891
GO:0034379	very-low-density lipoprotein particle assembly	biological_process	1.74359	0.174891
GO:0035497	cAMP response element binding	molecular_function	1.74359	0.174891
GO:0035810	positive regulation of urine volume	biological_process	1.74359	0.174891
GO:0043276	anoikis	biological_process	1.74359	0.174891
GO:0043380	regulation of memory T cell differentiation	biological_process	1.74359	0.174891
GO:0045628	regulation of T-helper 2 cell differentiation	biological_process	1.74359	0.174891
GO:0048711	positive regulation of astrocyte differentiation	biological_process	1.74359	0.174891
GO:0048935	peripheral nervous system neuron development	biological_process	1.74359	0.174891
GO:0051549	positive regulation of keratinocyte migration	biological_process	1.74359	0.174891
GO:0071649	regulation of chemokine (C-C motif) ligand 5 production	biological_process	1.74359	0.174891
GO:0072182	regulation of nephron tubule epithelial cell differentiation	biological_process	1.74359	0.174891
GO:0072577	endothelial cell apoptotic process	biological_process	1.74359	0.174891
GO:0086080	protein binding involved in heterotypic cell-cell adhesion	molecular_function	1.74359	0.174891
GO:0097677	STAT family protein binding	molecular_function	1.74359	0.174891
GO:0099550	trans-synaptic signaling, modulating synaptic transmission	biological_process	1.74359	0.174891
GO:0140052	cellular response to oxidised low-density lipoprotein particle stimulus	biological_process	1.74359	0.174891
GO:0140059	dendrite arborization	biological_process	1.74359	0.174891
GO:0140333	glycerophospholipid flippase activity	molecular_function	1.74359	0.174891
GO:0140367	antibacterial innate immune response	biological_process	1.74359	0.174891
GO:1900449	regulation of glutamate receptor signaling pathway	biological_process	1.74359	0.174891
GO:1905522	negative regulation of macrophage migration	biological_process	1.74359	0.174891
GO:1990247	N6-methyladenosine-containing RNA reader activity	molecular_function	1.74359	0.174891
GO:1990314	cellular response to insulin-like growth factor stimulus	biological_process	1.74359	0.174891
GO:1990948	ubiquitin ligase inhibitor activity	molecular_function	1.74359	0.174891
GO:2000562	negative regulation of CD4-positive, alpha-beta T cell proliferation	biological_process	1.74359	0.174891
GO:0050900	leukocyte migration	biological_process	1.73287	0.176776
GO:0006513	protein monoubiquitination	biological_process	1.73141	0.177035
GO:0009295	nucleoid	cellular_component	1.73141	0.177035
GO:0010634	positive regulation of epithelial cell migration	biological_process	1.73141	0.177035
GO:0030225	macrophage differentiation	biological_process	1.73141	0.177035
GO:0030857	negative regulation of epithelial cell differentiation	biological_process	1.73141	0.177035
GO:0031641	regulation of myelination	biological_process	1.73141	0.177035
GO:0042645	mitochondrial nucleoid	cellular_component	1.73141	0.177035
GO:0043330	response to exogenous dsRNA	biological_process	1.73141	0.177035
GO:0046578	regulation of Ras protein signal transduction	biological_process	1.73141	0.177035
GO:0008219	cell death	biological_process	1.72681	0.177851
GO:0045089	positive regulation of innate immune response	biological_process	1.72633	0.177937
GO:0070647	protein modification by small protein conjugation or removal	biological_process	1.72538	0.178106
GO:0051960	regulation of nervous system development	biological_process	1.71822	0.179384
GO:0006997	nucleus organization	biological_process	1.71375	0.180188
GO:0044703	multi-organism reproductive process	biological_process	1.71375	0.180188
GO:0033628	regulation of cell adhesion mediated by integrin	biological_process	1.69965	0.182747
GO:0061733	protein-lysine-acetyltransferase activity	molecular_function	1.69965	0.182747
[truncated: 2,439 more rows]

## Sheet: Table S5
Table S5. Differentially expressed genes following selumetinib treatment.
Gene ID	Gene name	P-value	FDR p-value	Fold change
ENSG00000162496	DHRS3	1.43149e-25	1.88885e-21	2.9976
ENSG00000111252	SH2B3	7.44782e-11	2.45685e-07	-1.57829
ENSG00000100889	PCK2	9.42683e-11	2.48774e-07	1.50953
ENSG00000107738	VSIR	3.01788e-10	6.63682e-07	2.14533
ENSG00000103196	CRISPLD2	6.43993e-10	1.21393e-06	1.80488
ENSG00000155792	DEPTOR	9.95044e-10	1.45885e-06	2.18686
ENSG00000133083	DCLK1	1.95383e-09	2.57808e-06	1.98456
ENSG00000124212	PTGIS	2.11679e-08	1.86207e-05	2.09205
ENSG00000120217	CD274	4.33935e-08	3.57861e-05	-2.09293
ENSG00000171246	NPTX1	6.56682e-08	4.56048e-05	-3.4304
ENSG00000154556	SORBS2	1.86311e-07	0.000111744	1.87273
ENSG00000197594	ENPP1	2.64906e-07	0.000145643	-1.79036
ENSG00000197415	VEPH1	2.80536e-07	0.000148067	-1.7772
ENSG00000168209	DDIT4	5.37351e-07	0.000253227	1.63468
ENSG00000139318	DUSP6	7.11291e-07	0.000323637	-2.00796
ENSG00000110031	LPXN	8.0406e-07	0.000339276	-1.69763
ENSG00000148344	PTGES	9.77439e-07	0.000390828	2.03818
ENSG00000178445	GLDC	1.35018e-06	0.000507534	-3.37061
ENSG00000082126	MPP4	1.38471e-06	0.000507534	-2.57459
ENSG00000128805	ARHGAP22	1.73928e-06	0.000620266	-1.95926
ENSG00000146376	ARHGAP18	2.17094e-06	0.00071614	-1.4915
ENSG00000064205	CCN5	2.43484e-06	0.000783604	2.14668
ENSG00000196562	SULF2	2.96072e-06	0.000916402	1.6661
ENSG00000162595	DIRAS3	3.88465e-06	0.00106787	-3.36079
ENSG00000111913	RIPOR2	5.1897e-06	0.00134653	2.81675
ENSG00000071054	MAP4K4	5.20449e-06	0.00134653	-1.43223
ENSG00000205336	ADGRG1	5.47936e-06	0.00139039	-3.06164
ENSG00000103647	CORO2B	7.8226e-06	0.00181086	-1.87257
ENSG00000112297	CRYBG1	9.93687e-06	0.00218528	-1.78195
ENSG00000106483	SFRP4	1.12293e-05	0.00235192	1.62677
ENSG00000213694	S1PR3	1.1619e-05	0.00239552	-1.48893
ENSG00000144136	SLC20A1	1.22817e-05	0.00249319	-1.5324
ENSG00000111536	IL26	1.60533e-05	0.00311505	3.61251
ENSG00000072163	LIMS2	1.80439e-05	0.00345056	1.5509
ENSG00000196460	RFX8	1.91364e-05	0.00360329	-2.18925
ENSG00000176046	NUPR1	1.96681e-05	0.00360329	1.59694
ENSG00000169583	CLIC3	1.96772e-05	0.00360329	1.82228
ENSG00000221866	PLXNA4	2.07943e-05	0.00365629	-1.91269
ENSG00000107968	MAP3K8	2.26805e-05	0.00374087	2.03482
ENSG00000179431	FJX1	2.30604e-05	0.00375656	-1.47014
ENSG00000075213	SEMA3A	2.38957e-05	0.00384517	-2.86624
ENSG00000196611	MMP1	2.42491e-05	0.00385502	-3.14562
ENSG00000119938	PPP1R3C	2.91302e-05	0.00436501	1.4241
ENSG00000164647	STEAP1	2.94419e-05	0.00436501	-1.76125
ENSG00000164251	F2RL1	3.99471e-05	0.00549505	-1.95147
ENSG00000100439	ABHD4	4.31005e-05	0.00580317	1.4277
ENSG00000172403	SYNPO2	5.99113e-05	0.00745783	1.74994
ENSG00000138092	CENPO	6.05582e-05	0.0074679	-1.41758
ENSG00000171208	NETO2	6.49459e-05	0.00786203	-1.51771
ENSG00000104936	DMPK	6.77569e-05	0.00798261	1.57928
ENSG00000099953	MMP11	7.10081e-05	0.00829161	1.94946
ENSG00000128340	RAC2	7.52196e-05	0.00870633	-1.4123
ENSG00000134853	PDGFRA	7.78505e-05	0.0088555	-1.19856
ENSG00000178860	MSC	8.10267e-05	0.00910405	1.60347
ENSG00000184254	ALDH1A3	8.14155e-05	0.00910405	-1.47604
ENSG00000249967	---	8.81568e-05	0.00977504	7.7852
ENSG00000223953	C1QTNF5	9.30667e-05	0.0101489	1.40397
ENSG00000160886	LY6K	9.91737e-05	0.0104859	-1.57645
ENSG00000154920	EME1	0.000100925	0.0104859	-1.63067
ENSG00000112078	KCTD20	0.00012051	0.0117787	1.53577
ENSG00000284946	---	0.00012925	0.0121913	-1.67571
ENSG00000076382	SPAG5	0.000129351	0.0121913	-1.70106
ENSG00000187678	SPRY4	0.000130904	0.0122502	-1.61454
ENSG00000137959	IFI44L	0.000138475	0.0127775	-2.70063
ENSG00000071539	TRIP13	0.000161337	0.0139335	-1.6229
ENSG00000138061	CYP1B1	0.000161564	0.0139335	1.49353
ENSG00000121068	TBX2	0.000176758	0.0148555	-1.4835
ENSG00000176225	RTTN	0.000192149	0.0159029	-1.38455
ENSG00000288698	---	0.000209432	0.0169537	12.5192
ENSG00000124126	PREX1	0.00022665	0.0178015	-1.71863
ENSG00000091651	ORC6	0.000231344	0.0180096	-1.60534
ENSG00000143473	KCNH1	0.000236157	0.0182228	1.71374
ENSG00000159167	STC1	0.000241629	0.0185366	-3.11787
ENSG00000131470	PSMC3IP	0.000257079	0.0191648	-1.61824
ENSG00000165507	DEPP1	0.000261466	0.0192373	1.47789
ENSG00000064989	CALCRL	0.000262426	0.0192373	1.66402
ENSG00000135636	DYSF	0.000273818	0.0197331	1.45392
ENSG00000138678	GPAT3	0.000275172	0.0197331	-4.34859
ENSG00000102996	MMP15	0.000285203	0.0202325	1.65688
ENSG00000196730	DAPK1	0.000306916	0.0210925	1.58474
ENSG00000128965	CHAC1	0.000340193	0.0229023	1.49909
ENSG00000149636	DSN1	0.000357801	0.0238443	-1.43967
ENSG00000095002	MSH2	0.00036177	0.0238678	-1.34858
ENSG00000165480	SKA3	0.000368529	0.0241927	-1.51245
ENSG00000165501	LRR1	0.000371757	0.0242743	-1.39637
ENSG00000105889	STEAP1B	0.000373451	0.0242743	-1.49489
ENSG00000106089	STX1A	0.000384359	0.0248609	-1.68736
ENSG00000112118	MCM3	0.000419199	0.0260072	-1.43102
ENSG00000138658	ZGRF1	0.000420594	0.0260072	-1.38176
ENSG00000104738	MCM4	0.000426763	0.0260072	-1.43511
ENSG00000122035	RASL11A	0.00042805	0.0260072	2.49301
ENSG00000099860	GADD45B	0.00046279	0.0272488	1.36717
ENSG00000174348	PODN	0.000493135	0.0284491	1.59562
ENSG00000140044	JDP2	0.000499755	0.0284491	1.38435
ENSG00000142910	TINAGL1	0.000500041	0.0284491	1.48827
ENSG00000014138	POLA2	0.000526017	0.0296615	-1.53874
ENSG00000185760	KCNQ5	0.000539816	0.0300543	-1.44974
ENSG00000138166	DUSP5	0.000563021	0.0309007	-1.56441
ENSG00000144834	TAGLN3	0.000571433	0.0311573	-4.74903
ENSG00000197467	COL13A1	0.000579204	0.0312009	-1.59013
ENSG00000146411	SLC2A12	0.00058159	0.0312009	1.56517
ENSG00000118655	DCLRE1B	0.000627158	0.032501	-1.44509
ENSG00000132780	NASP	0.000636692	0.032501	-1.3578
ENSG00000158270	COLEC12	0.000637951	0.032501	1.30627
ENSG00000169184	MN1	0.000678044	0.0337615	1.49297
ENSG00000185480	PARPBP	0.000713243	0.0347278	-1.4448
ENSG00000165891	E2F7	0.000752567	0.0362413	-1.51872
ENSG00000173926	MARCHF3	0.000770273	0.0368252	-1.5547
ENSG00000249992	TMEM158	0.000775311	0.0369323	-2.45148
ENSG00000176928	GCNT4	0.000803605	0.0380056	2.22304
ENSG00000106462	EZH2	0.00080996	0.0381694	-1.55967
ENSG00000185567	AHNAK2	0.000856934	0.0393981	1.34565
ENSG00000198826	ARHGAP11A	0.000874097	0.039909	-1.47368
ENSG00000137310	TCF19	0.000884428	0.0400335	-1.56934
ENSG00000125871	MGME1	0.000939561	0.0416296	-1.36909
ENSG00000165304	MELK	0.000940176	0.0416296	-1.45562
ENSG00000151849	CENPJ	0.000960683	0.0419937	-1.37477
ENSG00000136158	SPRY2	0.000983039	0.0423896	-1.48995
ENSG00000066279	ASPM	0.0010062	0.0427086	-1.4883
ENSG00000137819	PAQR5	0.00100662	0.0427086	-1.81792
ENSG00000090889	KIF4A	0.00103	0.0433401	-1.47905
ENSG00000000460	C1orf112	0.00103136	0.0433401	-1.57814
ENSG00000142303	ADAMTS10	0.00104043	0.0435455	1.58208
ENSG00000125810	CD93	0.00105803	0.0436232	-2.96954
ENSG00000186871	ERCC6L	0.00105867	0.0436232	-1.62816
ENSG00000198554	WDHD1	0.00107271	0.043925	-1.42001
ENSG00000167670	CHAF1A	0.00107524	0.043925	-1.47322
ENSG00000179750	APOBEC3B	0.00111433	0.0449667	-1.63131
ENSG00000143786	CNIH3	0.00115116	0.0457516	-1.82362
ENSG00000104332	SFRP1	0.00116328	0.0460944	-2.01124
ENSG00000113810	SMC4	0.00118114	0.0466619	-1.35457
ENSG00000184445	KNTC1	0.00120683	0.0472526	-1.42592
ENSG00000289346	---	0.00123215	0.0476834	4.5789
ENSG00000164236	ANKRD33B	0.0012341	0.0476834	1.48058
ENSG00000135318	NT5E	0.00123937	0.0476834	-1.31008
ENSG00000197299	BLM	0.00127016	0.0480333	-1.58565
ENSG00000101255	TRIB3	0.0013445	0.0498335	1.39851
ENSG00000175643	RMI2	0.00140951	0.0509547	-1.50897
ENSG00000111206	FOXM1	0.0014701	0.0520053	-1.38476
ENSG00000065328	MCM10	0.00151036	0.0531492	-1.54054
ENSG00000164611	PTTG1	0.00153158	0.0533223	-1.46494
ENSG00000070950	RAD18	0.00157543	0.0542576	-1.35563
ENSG00000196584	XRCC2	0.00160204	0.0549064	-1.68077
ENSG00000135480	KRT7	0.00163099	0.0554662	1.49477
ENSG00000157514	TSC22D3	0.00165335	0.0560822	1.48354
ENSG00000010438	PRSS3	0.00166256	0.0562499	-2.12262
ENSG00000146263	MMS22L	0.00168797	0.0566531	-1.37774
ENSG00000136824	SMC2	0.00172008	0.0566531	-1.38235
ENSG00000162073	PAQR4	0.0017249	0.0566531	-1.48363
ENSG00000150551	LYPD1	0.00172599	0.0566531	-1.64159
ENSG00000005189	REXO5	0.00172817	0.0566531	-1.50383
ENSG00000104415	CCN4	0.00173861	0.0566531	1.47693
ENSG00000145147	SLIT2	0.00176388	0.0570233	-1.30729
ENSG00000134594	RAB33A	0.00176753	0.0570233	3.22572
ENSG00000092470	WDR76	0.00182133	0.0583313	-1.46006
ENSG00000068976	PYGM	0.00183537	0.0584968	4.13509
ENSG00000092853	CLSPN	0.00186605	0.0590467	-1.54214
ENSG00000120875	DUSP4	0.00188409	0.059223	-1.83656
ENSG00000285000	---	0.00189236	0.059223	-3.15426
ENSG00000104081	BMF	0.00189406	0.059223	2.22613
ENSG00000161692	DBF4B	0.00191484	0.0593489	-1.57533
ENSG00000089685	BIRC5	0.00192957	0.0593489	-1.48597
ENSG00000166881	NEMP1	0.00197055	0.0600494	-1.38901
ENSG00000012048	BRCA1	0.0019762	0.060083	-1.41825
ENSG00000164045	CDC25A	0.00200464	0.0606679	-1.58987
ENSG00000022267	FHL1	0.0020387	0.0611379	1.47035
ENSG00000163507	CIP2A	0.00206056	0.061375	-1.50227
ENSG00000148680	HTR7	0.00209064	0.0618521	-1.66877
ENSG00000012171	SEMA3B	0.00210223	0.0620556	1.58852
ENSG00000058804	NDC1	0.00214779	0.0628382	-1.35633
ENSG00000108840	HDAC5	0.00215634	0.0629488	1.36024
ENSG00000188766	SPRED3	0.00216285	0.0629995	-1.38042
ENSG00000158050	DUSP2	0.00220905	0.064136	1.64982
ENSG00000070669	ASNS	0.0022275	0.064136	1.32985
ENSG00000070404	FSTL3	0.00223715	0.064136	1.35266
ENSG00000151012	SLC7A11	0.00224385	0.064136	1.42401
ENSG00000181544	FANCB	0.00226995	0.064545	-1.42078
ENSG00000203760	CENPW	0.00228392	0.0646247	-1.44897
ENSG00000085840	ORC1	0.00235547	0.0655568	-1.60086
ENSG00000157456	CCNB2	0.00241863	0.0662111	-1.44789
ENSG00000149596	JPH2	0.00247185	0.0663899	1.61718
ENSG00000146410	MTFR2	0.0025645	0.0680856	-1.68334
ENSG00000143476	DTL	0.00267668	0.0699589	-1.52719
ENSG00000105499	PLA2G4C	0.00274844	0.0711091	2.01666
ENSG00000168496	FEN1	0.00278949	0.0716097	-1.45582
ENSG00000149548	CCDC15	0.00284634	0.0716895	-1.50835
ENSG00000104147	OIP5	0.00289275	0.0717479	-1.75049
ENSG00000079616	KIF22	0.00301811	0.0729376	-1.43941
ENSG00000080839	RBL1	0.00303516	0.0732155	-1.36099
ENSG00000006634	DBF4	0.00305706	0.0735336	-1.39326
ENSG00000166508	MCM7	0.0031181	0.0744002	-1.45658
ENSG00000176208	ATAD5	0.00315454	0.0746194	-1.50693
ENSG00000068489	PRR11	0.00316875	0.0746638	-1.44698
ENSG00000146918	NCAPG2	0.00318878	0.0748683	-1.33839
ENSG00000111445	RFC5	0.0033124	0.0766792	-1.39001
ENSG00000197275	RAD54B	0.00333535	0.0770751	-1.51524
ENSG00000138134	STAMBPL1	0.00338636	0.0777736	-1.36581
ENSG00000138346	DNA2	0.00346524	0.0785294	-1.37198
ENSG00000164935	DCSTAMP	0.00350996	0.0789681	-3.02922
ENSG00000183814	LIN9	0.00356757	0.0796516	-1.46658
ENSG00000141052	MYOCD	0.00360603	0.0801036	1.81316
ENSG00000104889	RNASEH2A	0.00361976	0.0802735	-1.39631
ENSG00000103485	QPRT	0.00362826	0.080327	1.93602
ENSG00000010030	ETV7	0.00367457	0.0806135	2.54331
ENSG00000121957	GPSM2	0.00370229	0.0806135	-1.37885
ENSG00000169231	THBS3	0.0037216	0.0809003	1.26036
ENSG00000124610	H1-1	0.00375122	0.0813217	-1.51607
ENSG00000111110	PPM1H	0.00376342	0.0813217	1.49423
ENSG00000119397	CNTRL	0.00380477	0.0816893	-1.29024
ENSG00000111907	TPD52L1	0.00383138	0.0816893	1.5002
ENSG00000100629	CEP128	0.00387134	0.0816893	-1.45367
ENSG00000142731	PLK4	0.00387591	0.0816893	-1.49071
ENSG00000143867	OSR1	0.00393174	0.0820874	-1.60301
ENSG00000065618	COL17A1	0.00402855	0.0832496	-3.25517
ENSG00000105486	LIG1	0.00403117	0.0832496	-1.43705
ENSG00000198056	PRIM1	0.00405629	0.0834721	-1.40276
ENSG00000163814	CDCP1	0.00408457	0.0834721	-2.03357
ENSG00000123485	HJURP	0.00410203	0.0835661	-1.51617
ENSG00000165490	DDIAS	0.00413912	0.0835887	-1.52422
ENSG00000168411	RFWD3	0.0041518	0.0835887	-1.31613
ENSG00000228716	DHFR	0.00415381	0.0835887	-1.40756
ENSG00000057704	TMCC3	0.00415457	0.0835887	-5.28646
ENSG00000164171	ITGA2	0.00415568	0.0835887	-2.04718
ENSG00000075218	GTSE1	0.00419852	0.0839386	-1.48512
ENSG00000138160	KIF11	0.0042413	0.084283	-1.44436
ENSG00000028277	POU2F2	0.00426059	0.0844122	-1.70106
ENSG00000149948	HMGA2	0.00432975	0.0852701	-1.55128
ENSG00000139329	LUM	0.00435062	0.0855535	1.31788
ENSG00000115468	EFHD1	0.00441049	0.0866017	2.19394
ENSG00000185585	OLFML2A	0.00442674	0.0867918	1.45855
ENSG00000088325	TPX2	0.00445154	0.0868905	-1.43368
ENSG00000121152	NCAPH	0.00446983	0.0869902	-1.55243
ENSG00000101868	POLA1	0.0045184	0.0869951	-1.30535
ENSG00000130816	DNMT1	0.00453015	0.0869951	-1.26164
ENSG00000109881	CCDC34	0.00458877	0.0874984	-1.38702
ENSG00000147536	GINS4	0.00462131	0.0879916	-1.48984
ENSG00000143878	RHOB	0.00473935	0.0892885	1.40831
ENSG00000093009	CDC45	0.00474779	0.0892885	-1.54987
ENSG00000174371	EXO1	0.00479168	0.0896483	-1.51114
ENSG00000154217	PITPNC1	0.00479938	0.0896483	-1.63998
ENSG00000168386	FILIP1L	0.00483143	0.0899164	1.40537
ENSG00000149503	INCENP	0.00493799	0.0909076	-1.3982
ENSG00000183856	IQGAP3	0.00497811	0.0909076	-1.44353
ENSG00000013810	TACC3	0.00501243	0.0909076	-1.51205
ENSG00000048052	HDAC9	0.00501975	0.0909076	1.74539
ENSG00000164949	GEM	0.00502717	0.0909076	-1.67552
ENSG00000198892	SHISA4	0.00503677	0.0909076	1.31193
ENSG00000171488	LRRC8C	0.00506518	0.0909076	-1.34125
ENSG00000122966	CIT	0.00538475	0.0937358	-1.3501
ENSG00000124882	EREG	0.00548995	0.0946927	-2.87069
ENSG00000132436	FIGNL1	0.00553586	0.0948473	-1.37748
ENSG00000100749	VRK1	0.00554204	0.0948473	-1.36892
ENSG00000102384	CENPI	0.00563023	0.0957752	-1.49572
ENSG00000100558	PLEK2	0.00564502	0.0957752	-1.93439
ENSG00000111247	RAD51AP1	0.00570681	0.0961971	-1.57741
ENSG00000178776	C5orf46	0.00573027	0.0961971	1.50401
ENSG00000122952	ZWINT	0.00575366	0.0963446	-1.45936
ENSG00000088756	ARHGAP28	0.0057882	0.0966271	1.39389
ENSG00000118193	KIF14	0.00580095	0.0966271	-1.49738
ENSG00000117115	PADI2	0.00587576	0.0969299	2.12181
ENSG00000146950	SHROOM2	0.00587676	0.0969299	-1.23153
ENSG00000136231	IGF2BP3	0.00599068	0.0985624	-2.20394
ENSG00000145777	TSLP	0.00606955	0.0992414	-1.57069
ENSG00000139289	PHLDA1	0.00609728	0.0993636	-1.3658
ENSG00000137804	NUSAP1	0.00609962	0.0993636	-1.42979
ENSG00000181938	GINS3	0.00612798	0.0995797	-1.52542
ENSG00000131153	GINS2	0.00614577	0.0997017	-1.45648
ENSG00000211455	STK38L	0.00616736	0.0997017	1.38327
ENSG00000203727	SAMD5	0.00617041	0.0997017	1.58368
ENSG00000129195	PIMREG	0.00639735	0.102071	-1.47922
ENSG00000072571	HMMR	0.00646591	0.102878	-1.4881
ENSG00000049541	RFC2	0.00668553	0.104769	-1.31229
ENSG00000213390	ARHGAP19	0.00678515	0.105775	-1.30931
ENSG00000152784	PRDM8	0.00679014	0.105775	-1.52581
ENSG00000166046	TCP11L2	0.00682966	0.105957	1.47215
ENSG00000186638	KIF24	0.00687441	0.106173	-1.37847
ENSG00000112742	TTK	0.00687973	0.106173	-1.48146
ENSG00000137309	HMGA1	0.00699299	0.107795	-1.64314
ENSG00000117724	CENPF	0.00704191	0.10817	-1.40673
ENSG00000137807	KIF23	0.00715015	0.109197	-1.41571
ENSG00000162063	CCNF	0.0072523	0.110374	-1.42193
ENSG00000237649	KIFC1	0.00742166	0.111627	-1.49163
ENSG00000109321	AREG	0.00743133	0.111627	-3.78931
ENSG00000204767	INSYN2B	0.00744401	0.111627	-1.34586
ENSG00000166165	CKB	0.00747848	0.11177	1.40261
ENSG00000164283	ESM1	0.0075751	0.112394	-3.01336
ENSG00000114346	ECT2	0.00765455	0.112901	-1.36555
ENSG00000270316	BORCS7-ASMT	0.00767506	0.112901	4.94907
ENSG00000103522	IL21R	0.00797447	0.11614	1.55472
ENSG00000156802	ATAD2	0.00807724	0.116607	-1.35135
ENSG00000118513	MYB	0.00811357	0.116711	-1.87938
ENSG00000161800	RACGAP1	0.00814449	0.116806	-1.37482
ENSG00000049540	ELN	0.00827604	0.118057	1.3179
ENSG00000171346	KRT15	0.00829988	0.118141	-2.01604
ENSG00000132646	PCNA	0.00831765	0.118267	-1.27424
ENSG00000166451	CENPN	0.00833243	0.118349	-1.33359
ENSG00000172167	MTBP	0.00837691	0.118696	-1.39865
ENSG00000100297	MCM5	0.00838382	0.118696	-1.34849
ENSG00000144354	CDCA7	0.00862676	0.121191	-1.46508
ENSG00000213551	DNAJC9	0.0086607	0.121314	-1.36824
ENSG00000123892	RAB38	0.00871278	0.121914	-2.07368
ENSG00000183850	ZNF730	0.0088026	0.122724	-1.59235
ENSG00000123473	STIL	0.00885657	0.123273	-1.38895
ENSG00000138759	FRAS1	0.00900658	0.123502	1.89969
ENSG00000182575	NXPH3	0.00904189	0.123502	1.54544
ENSG00000175305	CCNE2	0.00904929	0.123502	-1.53934
ENSG00000119280	C1orf198	0.00906961	0.123502	1.76972
ENSG00000163535	SGO2	0.00933994	0.125512	-1.40348
ENSG00000124575	H1-3	0.00941771	0.126015	-1.35634
ENSG00000128165	ADM2	0.009496	0.126693	1.41234
ENSG00000122367	LDB3	0.00957822	0.127276	2.22646
ENSG00000131351	HAUS8	0.00965874	0.127967	-1.38682
ENSG00000112984	KIF20A	0.00987821	0.130473	-1.40057
ENSG00000143367	TUFT1	0.0100271	0.131661	1.36024
ENSG00000109084	TMEM97	0.0100298	0.131661	-1.2534
ENSG00000157064	NMNAT2	0.010048	0.131661	-1.52379
ENSG00000095752	IL11	0.0101961	0.132549	-1.58687
ENSG00000198901	PRC1	0.0102316	0.132555	-1.56417
ENSG00000064042	LIMCH1	0.0103041	0.132883	1.37365
ENSG00000128944	KNSTRN	0.0103124	0.132883	-1.43431
ENSG00000121621	KIF18A	0.0103468	0.132991	-1.42444
ENSG00000072952	IRAG1	0.0103767	0.133032	1.85878
ENSG00000111863	ADTRP	0.0103844	0.133032	-2.21691
ENSG00000140525	FANCI	0.0104624	0.133641	-1.39816
ENSG00000076716	GPC4	0.0106364	0.134819	1.37994
ENSG00000177084	POLE	0.0107645	0.135661	-1.29623
ENSG00000164087	POC1A	0.0108467	0.136047	-1.39331
ENSG00000184545	DUSP8	0.0111983	0.139136	1.86329
ENSG00000166886	NAB2	0.0114351	0.140978	-1.19248
ENSG00000138182	KIF20B	0.0114534	0.140978	-1.40366
ENSG00000104883	PEX11G	0.011511	0.141423	2.24509
ENSG00000276043	UHRF1	0.0115276	0.141495	-1.39998
ENSG00000160949	TONSL	0.0115594	0.141564	-1.36395
ENSG00000110427	KIAA1549L	0.0116038	0.141792	-1.22381
ENSG00000106823	ECM2	0.0116694	0.142255	1.5797
ENSG00000105825	TFPI2	0.0116974	0.142255	-1.78688
ENSG00000158402	CDC25C	0.0117256	0.142467	-1.54617
ENSG00000183691	NOG	0.0117598	0.142724	1.77189
ENSG00000119714	GPR68	0.0118438	0.14322	-1.30819
ENSG00000035499	DEPDC1B	0.0119192	0.143629	-1.60479
ENSG00000171033	PKIA	0.0120572	0.144291	-1.54782
ENSG00000175832	ETV4	0.0121382	0.144683	-1.57942
ENSG00000169258	GPRIN1	0.0123531	0.146172	-1.40476
ENSG00000259316	---	0.0127644	0.149579	-1.66812
ENSG00000105011	ASF1B	0.0127874	0.149716	-1.46068
ENSG00000284906	---	0.012819	0.14982	-1.69383
ENSG00000087589	CASS4	0.0130727	0.15171	-1.8167
ENSG00000213626	LBH	0.0130985	0.151875	1.66653
ENSG00000051341	POLQ	0.0131108	0.151885	-1.46438
ENSG00000101605	MYOM1	0.0133119	0.153005	2.25765
ENSG00000188486	H2AX	0.0134647	0.15406	-1.31777
ENSG00000151503	NCAPD3	0.0135356	0.154366	-1.29834
ENSG00000185761	ADAMTSL5	0.0135509	0.154408	1.70228
ENSG00000103995	CEP152	0.013843	0.156922	-1.33669
ENSG00000130176	CNN1	0.013903	0.157198	1.27113
ENSG00000183160	TMEM119	0.0140499	0.158507	1.36182
ENSG00000155511	GRIA1	0.0141716	0.159412	-2.78076
ENSG00000197321	SVIL	0.0143384	0.160471	-1.18292
ENSG00000140511	HAPLN3	0.0145321	0.16134	1.38438
ENSG00000166801	FAM111A	0.014571	0.161441	-1.28912
ENSG00000101412	E2F1	0.014722	0.162151	-1.49277
ENSG00000153253	SCN3A	0.0149867	0.164381	1.6166
ENSG00000097046	CDC7	0.0151166	0.165393	-1.31682
ENSG00000178999	AURKB	0.0153392	0.166311	-1.48042
ENSG00000112029	FBXO5	0.0153573	0.166333	-1.38461
ENSG00000148773	MKI67	0.0153721	0.166333	-1.3708
ENSG00000115461	IGFBP5	0.0154185	0.166333	-1.33439
ENSG00000123496	IL13RA2	0.015474	0.166333	-2.4572
ENSG00000125885	MCM8	0.0155569	0.166753	-1.42716
ENSG00000168389	MFSD2A	0.0155755	0.166753	-1.41205
ENSG00000007968	E2F2	0.0158059	0.167564	-1.54981
ENSG00000116396	KCNC4	0.015827	0.167564	-1.4247
ENSG00000186185	KIF18B	0.0159046	0.1678	-1.49136
ENSG00000136108	CKAP2	0.0159454	0.1678	-1.30021
ENSG00000138735	PDE5A	0.0159852	0.1678	1.54652
ENSG00000109511	ANXA10	0.0162432	0.168853	-2.22742
ENSG00000185561	TLCD2	0.0163092	0.169316	1.48032
ENSG00000119969	HELLS	0.0163409	0.169511	-1.33153
ENSG00000187790	FANCM	0.0164138	0.170133	-1.3242
ENSG00000141469	SLC14A1	0.0164499	0.170261	-1.64001
ENSG00000182985	CADM1	0.0165953	0.171208	1.30069
ENSG00000115163	CENPA	0.0166563	0.171569	-1.47733
ENSG00000164442	CITED2	0.0166724	0.1716	1.24438
ENSG00000139618	BRCA2	0.0167575	0.171837	-1.35816
ENSG00000111602	TIMELESS	0.0169163	0.173166	-1.30004
ENSG00000184995	IFNE	0.0169307	0.173178	-2.38736
ENSG00000134242	PTPN22	0.0169666	0.173206	-2.05505
ENSG00000010292	NCAPD2	0.01707	0.173527	-1.2267
ENSG00000153044	CENPH	0.017104	0.173739	-1.34167
ENSG00000162062	TEDC2	0.0173169	0.174889	-1.52434
ENSG00000159055	MIS18A	0.0174347	0.175612	-1.27359
ENSG00000051180	RAD51	0.0174597	0.175729	-1.37457
ENSG00000187741	FANCA	0.017884	0.178232	-1.43645
ENSG00000135451	TROAP	0.0180299	0.179016	-1.39576
ENSG00000117600	PLPPR4	0.0181082	0.179383	1.77677
ENSG00000144554	FANCD2	0.0181852	0.18001	-1.38576
ENSG00000125384	PTGER2	0.0182492	0.180238	-1.44442
ENSG00000154645	CHODL	0.0182794	0.180401	2.38125
ENSG00000077152	UBE2T	0.0183351	0.180714	-1.37409
ENSG00000186496	ZNF396	0.0184739	0.18135	1.75961
ENSG00000087494	PTHLH	0.0185518	0.181596	-1.65055
ENSG00000179772	FOXS1	0.0190059	0.184587	1.7653
ENSG00000176619	LMNB2	0.0190867	0.184772	-1.3004
ENSG00000153976	HS3ST3A1	0.0191696	0.184779	-1.42512
ENSG00000163808	KIF15	0.0192588	0.185353	-1.4082
ENSG00000006468	ETV1	0.0198323	0.188557	-1.37587
ENSG00000146670	CDCA5	0.019894	0.188825	-1.44682
ENSG00000073111	MCM2	0.0200849	0.189978	-1.32397
ENSG00000087586	AURKA	0.0204072	0.191611	-1.61484
ENSG00000163002	NUP35	0.0204654	0.191927	-1.27301
ENSG00000178295	GEN1	0.0206828	0.193005	-1.26987
ENSG00000096060	FKBP5	0.0208682	0.19364	-1.30031
ENSG00000130052	STARD8	0.0210693	0.194069	-1.46706
ENSG00000130518	IQCN	0.0215251	0.195349	2.06939
ENSG00000136122	BORA	0.0215262	0.195349	-1.34204
ENSG00000106772	PRUNE2	0.0221118	0.19821	1.26934
ENSG00000029534	ANK1	0.0224321	0.199455	1.55082
ENSG00000163431	LMOD1	0.0227094	0.20033	1.63027
ENSG00000165061	ZMAT4	0.0227275	0.20033	1.90454
ENSG00000179583	CIITA	0.0227278	0.20033	-1.58647
ENSG00000133056	PIK3C2B	0.0230812	0.202363	1.53101
ENSG00000170779	CDCA4	0.0233682	0.203149	-1.30185
ENSG00000162772	ATF3	0.0234674	0.203149	1.63099
ENSG00000277758	SYT15B	0.023766	0.204962	1.6759
ENSG00000221829	FANCG	0.0240983	0.206211	-1.3112
ENSG00000119508	NR4A3	0.0241463	0.206488	1.98277
ENSG00000138778	CENPE	0.024166	0.206522	-1.52193
ENSG00000100206	DMC1	0.0242634	0.206685	-1.8477
ENSG00000007255	TRAPPC6A	0.0242983	0.206849	1.66287
ENSG00000138378	STAT4	0.0243779	0.207393	1.49409
ENSG00000168078	PBK	0.0245467	0.207624	-1.58385
ENSG00000094804	CDC6	0.0249449	0.209248	-1.34606
ENSG00000129810	SGO1	0.0259681	0.21429	-1.44092
ENSG00000064692	SNCAIP	0.0262428	0.215881	-1.41552
ENSG00000173641	HSPB7	0.02638	0.216471	1.70476
ENSG00000130766	SESN2	0.0265578	0.217306	1.2513
ENSG00000101945	SUV39H1	0.0265642	0.217306	-1.43438
ENSG00000233822	H2BC15	0.0266678	0.217748	-1.27583
ENSG00000101447	FAM83D	0.0269439	0.219079	-1.40503
ENSG00000065361	ERBB3	0.0273018	0.2202	1.95852
ENSG00000184661	CDCA2	0.028519	0.225493	-1.36931
ENSG00000274290	H2BC6	0.0285867	0.225493	-1.3681
ENSG00000166851	PLK1	0.0287276	0.2259	-1.58686
ENSG00000171320	ESCO2	0.0287988	0.226136	-1.39204
ENSG00000163815	CLEC3B	0.0291176	0.227341	1.37588
ENSG00000099864	PALM	0.0293554	0.228522	1.33989
ENSG00000164109	MAD2L1	0.0294896	0.229146	-1.35326
ENSG00000133119	RFC3	0.0300252	0.231415	-1.3779
ENSG00000057019	DCBLD2	0.0300983	0.231616	-1.43537
ENSG00000008118	CAMK1G	0.0304233	0.233257	-2.98588
ENSG00000153132	CLGN	0.0305193	0.233586	-1.73066
ENSG00000109805	NCAPG	0.0306887	0.234138	-1.50652
ENSG00000120802	TMPO	0.0307291	0.234241	-1.29683
ENSG00000161996	WDR90	0.0313918	0.236782	-1.40213
ENSG00000221818	EBF2	0.0317327	0.23804	-1.47181
ENSG00000162614	NEXN	0.0318912	0.238958	1.24112
ENSG00000288725	---	0.0320526	0.239128	-2.88367
ENSG00000129757	CDKN1C	0.032089	0.239128	2.19312
ENSG00000173207	CKS1B	0.0320952	0.239128	-1.34053
ENSG00000173114	LRRN3	0.0321918	0.239223	-1.32198
ENSG00000145569	OTULINL	0.0322215	0.239245	-2.33579
ENSG00000109667	SLC2A9	0.0322378	0.239245	2.30114
ENSG00000171848	RRM2	0.0323581	0.239934	-1.4781
ENSG00000108688	CCL7	0.0326284	0.240624	-2.69166
ENSG00000116661	FBXO2	0.0328461	0.241395	2.18485
ENSG00000188112	C6orf132	0.0329776	0.241476	1.20055
ENSG00000177602	HASPIN	0.0331191	0.241975	-1.40881
ENSG00000126787	DLGAP5	0.0334368	0.243756	-1.52058
ENSG00000169436	COL22A1	0.0336429	0.244718	-1.64227
ENSG00000075702	WDR62	0.0339434	0.245954	-1.42647
ENSG00000165617	DACT1	0.0344477	0.24811	1.53349
ENSG00000168672	LRATD2	0.0349373	0.250134	1.61373
ENSG00000173376	NDNF	0.0358744	0.254222	1.41586
ENSG00000081277	PKP1	0.0361058	0.255177	-1.73168
ENSG00000196247	ZNF107	0.0361857	0.255195	-1.25312
ENSG00000171533	MAP6	0.0365231	0.256607	1.41155
ENSG00000076344	RGS11	0.0370418	0.258743	1.90969
ENSG00000136492	BRIP1	0.0374642	0.260077	-1.27426
ENSG00000166482	MFAP4	0.0383519	0.262236	1.33213
ENSG00000188064	WNT7B	0.0394919	0.266446	-2.41926
ENSG00000213316	LTC4S	0.03956	0.266446	2.07801
ENSG00000100479	POLE2	0.0408329	0.271431	-1.31188
ENSG00000139354	GAS2L3	0.0415852	0.274624	-1.32311
ENSG00000100162	CENPM	0.0416756	0.274955	-1.32924
ENSG00000134057	CCNB1	0.0418793	0.275747	-1.44724
ENSG00000146250	PRSS35	0.0427536	0.278035	1.4016
ENSG00000085999	RAD54L	0.0428517	0.278253	-1.42215
ENSG00000107611	CUBN	0.0441334	0.283166	-1.52189
ENSG00000013293	SLC7A14	0.0444878	0.283724	1.83382
ENSG00000095739	BAMBI	0.0446732	0.284211	1.23392
ENSG00000121211	MND1	0.044954	0.28504	-1.36574
ENSG00000115648	MLPH	0.0461073	0.28944	-1.24686
ENSG00000186854	TRABD2A	0.0464758	0.290501	-1.42749
ENSG00000184922	FMNL1	0.0465585	0.29088	1.46004
ENSG00000164161	HHIP	0.0468986	0.291901	-1.42714
ENSG00000169679	BUB1	0.0469331	0.291901	-1.4955
ENSG00000103888	CEMIP	0.047366	0.293701	1.75358
ENSG00000161958	FGF11	0.0474536	0.293741	1.61638
ENSG00000112312	GMNN	0.0479824	0.295959	-1.27814
ENSG00000067113	PLPP1	0.0480749	0.295959	1.20708
ENSG00000138180	CEP55	0.0480762	0.295959	-1.47597
ENSG00000113212	PCDHB7	0.0480974	0.295959	1.61292
ENSG00000126215	XRCC3	0.0482659	0.296302	-1.32907
ENSG00000183760	ACP7	0.0482907	0.296302	-3.47072
ENSG00000135218	CD36	0.0488925	0.298797	2.78346
ENSG00000162711	NLRP3	0.0491942	0.299671	-1.88332
ENSG00000185361	TNFAIP8L1	0.0492204	0.299671	-1.28145
ENSG00000188807	TMEM201	0.0497902	0.300338	-1.24403
ENSG00000160957	RECQL4	0.0498249	0.300338	-1.36979
ENSG00000117399	CDC20	0.050142	0.301423	-1.53484
ENSG00000175592	FOSL1	0.0506094	0.30299	-1.47016
ENSG00000178726	THBD	0.0506795	0.303202	-2.34173
ENSG00000137812	KNL1	0.0510896	0.303935	-1.44941
ENSG00000102096	PIM2	0.0511938	0.30428	-1.36283
ENSG00000156970	BUB1B	0.0516793	0.305788	-1.50437
ENSG00000197632	SERPINB2	0.0517248	0.305921	-2.07986
ENSG00000154928	EPHB1	0.0520617	0.306249	-1.34905
ENSG00000180332	KCTD4	0.0521117	0.306287	-1.96592
ENSG00000100526	CDKN3	0.0525103	0.306989	-1.51024
ENSG00000142945	KIF2C	0.0525599	0.307084	-1.47692
ENSG00000110693	SOX6	0.0537404	0.310875	1.34372
ENSG00000101384	JAG1	0.0541097	0.312053	1.2042
ENSG00000031691	CENPQ	0.0542041	0.312415	-1.29775
ENSG00000160097	FNDC5	0.0559725	0.318756	1.81248
ENSG00000154319	FAM167A	0.056373	0.320029	-1.40672
ENSG00000213988	ZNF90	0.0567158	0.321059	-1.30068
ENSG00000137124	ALDH1B1	0.0568318	0.321165	1.22463
ENSG00000188783	PRELP	0.0569296	0.32126	1.47392
ENSG00000145794	MEGF10	0.0571016	0.321347	-1.85304
ENSG00000157766	ACAN	0.0586642	0.325442	1.80128
ENSG00000137501	SYTL2	0.059283	0.326704	1.22114
ENSG00000127423	AUNIP	0.0593242	0.326704	-1.44457
ENSG00000181773	GPR3	0.0594304	0.32688	-1.8704
ENSG00000165474	GJB2	0.0596171	0.327205	-1.87475
ENSG00000175040	CHST2	0.0596631	0.327205	-1.2876
ENSG00000150051	MKX	0.0609766	0.331242	1.24015
ENSG00000109674	NEIL3	0.061159	0.331823	-1.29008
ENSG00000129028	THAP10	0.0616068	0.332627	-1.34683
ENSG00000163006	CCDC138	0.0617901	0.332966	-1.31558
ENSG00000185924	RTN4RL1	0.0620873	0.333744	1.46745
ENSG00000101003	GINS1	0.0623863	0.334221	-1.31194
ENSG00000171385	KCND3	0.0644264	0.339512	1.70125
ENSG00000180914	OXTR	0.0644343	0.339512	1.29408
ENSG00000117266	CDK18	0.065724	0.342643	1.89934
ENSG00000171241	SHCBP1	0.0668991	0.346851	-1.46758
ENSG00000134690	CDCA8	0.0670859	0.346851	-1.4779
ENSG00000011454	RABGAP1	0.0675106	0.347291	1.20361
ENSG00000135547	HEY2	0.0688259	0.351182	2.15478
ENSG00000145242	EPHA5	0.0692849	0.352706	1.31354
ENSG00000176890	TYMS	0.0698998	0.353247	-1.23247
ENSG00000005379	TSPOAP1	0.0701185	0.353467	1.51782
ENSG00000013573	DDX11	0.0703938	0.354132	-1.20132
ENSG00000197409	H3C4	0.0708277	0.355326	-1.2874
ENSG00000160352	ZNF714	0.0712129	0.356272	-1.20721
ENSG00000024526	DEPDC1	0.0724848	0.358847	-1.46741
ENSG00000107796	ACTA2	0.0726073	0.358847	1.51509
ENSG00000185022	MAFF	0.0728294	0.359381	-1.24115
ENSG00000104722	NEFM	0.0735638	0.361531	-1.82609
ENSG00000080823	MOK	0.0737483	0.362019	-1.19648
ENSG00000011426	ANLN	0.0744739	0.364134	-1.42982
ENSG00000134986	NREP	0.075317	0.366435	1.21351
ENSG00000158246	TENT5B	0.0756041	0.366435	1.26228
ENSG00000157570	TSPAN18	0.0756369	0.366435	1.40877
ENSG00000189057	FAM111B	0.075963	0.366914	-1.50828
ENSG00000135476	ESPL1	0.0762751	0.367318	-1.34442
ENSG00000163017	ACTG2	0.0769927	0.369542	1.328
ENSG00000169607	CKAP2L	0.0776433	0.370977	-1.46137
ENSG00000143228	NUF2	0.0782758	0.373004	-1.48945
ENSG00000196550	FAM72A	0.0787819	0.374065	-1.5493
ENSG00000123700	KCNJ2	0.0801474	0.377395	-1.69724
ENSG00000115687	PASK	0.081567	0.380713	-1.27943
ENSG00000111341	MGP	0.0828514	0.384045	1.62617
ENSG00000108106	UBE2S	0.0833502	0.385221	-1.25425
ENSG00000137857	DUOX1	0.0839853	0.386322	1.5083
ENSG00000151725	CENPU	0.085736	0.388892	-1.32129
ENSG00000166803	PCLAF	0.0865597	0.391417	-1.25329
ENSG00000149575	SCN2B	0.0882441	0.395099	1.98149
ENSG00000113368	LMNB1	0.0894279	0.396869	-1.41984
ENSG00000134222	PSRC1	0.089744	0.397177	-1.23018
ENSG00000196081	ZNF724	0.091985	0.402035	-1.2765
ENSG00000137285	TUBB2B	0.0922917	0.402974	1.29375
ENSG00000187955	COL14A1	0.0943303	0.407293	1.28828
ENSG00000117650	NEK2	0.0958774	0.410348	-1.44349
ENSG00000066468	FGFR2	0.0963136	0.410946	1.22471
ENSG00000155961	RAB39B	0.0967509	0.411683	1.56556
ENSG00000124479	NDP	0.0969919	0.412309	-2.04207
ENSG00000159259	CHAF1B	0.0979501	0.415045	-1.22584
ENSG00000167772	ANGPTL4	0.10024	0.417996	-1.28239
ENSG00000111452	ADGRD1	0.10229	0.422577	1.65298
ENSG00000174792	ODAPH	0.102933	0.424571	-2.09864
ENSG00000219438	TAFA5	0.103031	0.42471	1.22765
ENSG00000105963	ADAP1	0.103117	0.42492	2.6801
ENSG00000189056	RELN	0.104125	0.426984	-1.31234
ENSG00000145244	CORIN	0.104165	0.426984	1.33389
ENSG00000165244	ZNF367	0.104165	0.426984	-1.25535
ENSG00000163734	CXCL3	0.104608	0.428	-1.75125
ENSG00000123975	CKS2	0.107814	0.434645	-1.25375
ENSG00000128342	LIF	0.107923	0.434645	-1.38618
ENSG00000101400	SNTA1	0.107983	0.434645	1.19675
ENSG00000127564	PKMYT1	0.108349	0.434717	-1.36431
ENSG00000125148	MT2A	0.108425	0.434717	-1.17606
ENSG00000215784	FAM72D	0.109681	0.43756	-1.41486
ENSG00000123219	CENPK	0.11041	0.438945	-1.28911
ENSG00000183763	TRAIP	0.110947	0.439373	-1.26197
ENSG00000140323	DISP2	0.111338	0.43975	1.34104
ENSG00000167642	SPINT2	0.111371	0.43975	1.51681
ENSG00000129173	E2F8	0.113228	0.444258	-1.38107
ENSG00000153404	PLEKHG4B	0.113428	0.444354	-1.38374
ENSG00000154839	SKA1	0.11434	0.445891	-1.39191
ENSG00000099282	TSPAN15	0.11442	0.445891	1.50983
ENSG00000123405	NFE2	0.114489	0.445891	2.61454
ENSG00000152253	SPC25	0.115349	0.447236	-1.34678
ENSG00000131747	TOP2A	0.115956	0.448165	-1.33872
ENSG00000121361	KCNJ8	0.116312	0.449043	-1.26921
ENSG00000163536	SERPINI1	0.117751	0.452193	1.30449
ENSG00000197106	SLC6A17	0.12101	0.457513	-1.48288
ENSG00000138772	ANXA3	0.121432	0.458192	1.44471
ENSG00000160013	PTGIR	0.124968	0.465111	1.41555
ENSG00000109846	CRYAB	0.125659	0.466303	1.1746
ENSG00000164122	ASB5	0.126565	0.46767	1.34442
ENSG00000113494	PRLR	0.12666	0.46767	-1.8131
ENSG00000275221	H2AC15	0.127841	0.469486	-1.28019
ENSG00000213145	CRIP1	0.12957	0.472844	1.15976
ENSG00000161888	SPC24	0.130513	0.474142	-1.35725
ENSG00000234289	H2BC12L	0.130968	0.474651	-1.25707
ENSG00000164104	HMGB2	0.131594	0.476138	-1.19883
ENSG00000128408	RIBC2	0.131601	0.476138	-1.48985
ENSG00000127586	CHTF18	0.132708	0.478306	-1.29052
ENSG00000168079	SCARA5	0.132873	0.478508	2.36333
ENSG00000137699	TRIM29	0.133387	0.479575	1.74342
ENSG00000170312	CDK1	0.133985	0.479894	-1.36356
ENSG00000117595	IRF6	0.134551	0.480554	1.47687
ENSG00000163735	CXCL5	0.135874	0.482375	-1.63553
ENSG00000175063	UBE2C	0.137078	0.484003	-1.37303
ENSG00000197134	ZNF257	0.137223	0.484003	-1.42991
ENSG00000273294	C1QTNF3-AMACR	0.137471	0.484361	2.19301
ENSG00000166845	C18orf54	0.137751	0.484784	-1.21677
ENSG00000205639	MFSD2B	0.138471	0.485852	-1.70487
ENSG00000167513	CDT1	0.13878	0.486374	-1.25154
ENSG00000177459	ERICH5	0.139345	0.48767	1.62927
ENSG00000128578	STRIP2	0.13937	0.48767	-1.27851
ENSG00000273703	H2BC14	0.140009	0.488845	-1.40523
ENSG00000276410	H2BC3	0.140588	0.48985	-1.41517
ENSG00000277224	H2BC7	0.141544	0.490778	-1.33967
ENSG00000278463	H2AC4	0.141636	0.490778	-1.42195
ENSG00000102445	RUBCNL	0.143829	0.494612	1.29551
ENSG00000162545	CAMK2N1	0.144587	0.496057	-1.37931
ENSG00000080986	NDC80	0.145503	0.497002	-1.42028
ENSG00000149201	CCDC81	0.145578	0.497127	1.45731
ENSG00000145386	CCNA2	0.145917	0.497514	-1.32306
ENSG00000274997	H2AC12	0.146474	0.498319	-1.34763
ENSG00000105989	WNT2	0.149572	0.503494	1.65922
ENSG00000184270	H2AC21	0.14959	0.503494	-1.18739
ENSG00000176533	GNG7	0.154517	0.511375	1.77186
ENSG00000106484	MEST	0.155511	0.512717	1.33493
ENSG00000143036	SLC44A3	0.155631	0.512717	1.48588
ENSG00000025423	HSD17B6	0.155777	0.512717	1.32362
ENSG00000255152	MSH5-SAPCD1	0.156206	0.513745	-2.28438
ENSG00000004777	ARHGAP33	0.157961	0.516303	-1.39144
ENSG00000229676	ZNF492	0.1589	0.51756	-1.31327
ENSG00000131591	C1orf159	0.159766	0.519089	-1.28721
ENSG00000288864	ARHGAP11A-SCG5	0.161468	0.522455	-1.46058
ENSG00000171729	TMEM51	0.162777	0.523895	-1.26393
ENSG00000012223	LTF	0.162903	0.523895	2.4406
ENSG00000124749	COL21A1	0.1636	0.525359	1.41492
ENSG00000125319	HROB	0.164082	0.525757	-1.31296
ENSG00000196196	HRCT1	0.16573	0.527991	1.32713
ENSG00000100626	GALNT16	0.165885	0.528135	1.18304
ENSG00000076944	STXBP2	0.168092	0.532015	1.58157
ENSG00000076706	MCAM	0.168867	0.533144	1.14716
ENSG00000277075	H2AC8	0.16927	0.533441	-1.30436
ENSG00000188610	FAM72B	0.169481	0.533698	-1.39998
ENSG00000062822	POLD1	0.172492	0.537236	-1.2346
ENSG00000184357	H1-5	0.17272	0.53763	-1.34818
ENSG00000156398	SFXN2	0.174804	0.539212	-1.23227
ENSG00000169085	VXN	0.176418	0.540477	1.35654
ENSG00000141338	ABCA8	0.17837	0.544058	-1.18069
ENSG00000102468	HTR2A	0.180426	0.546136	1.25035
ENSG00000175264	CHST1	0.180557	0.546167	-1.33512
ENSG00000274750	H3C6	0.188488	0.555034	-1.1877
ENSG00000109063	MYH3	0.190476	0.558147	1.35367
ENSG00000160161	CILP2	0.192521	0.5609	1.35658
ENSG00000196890	H2BC26	0.193685	0.562442	-1.22919
ENSG00000197153	H3C12	0.196174	0.565548	-1.34822
ENSG00000164684	ZNF704	0.197014	0.566609	1.18018
ENSG00000099960	SLC7A4	0.197246	0.566795	1.99436
ENSG00000143816	WNT9A	0.198367	0.568228	1.38639
ENSG00000152495	CAMK4	0.198555	0.568562	-1.2048
ENSG00000172346	CSDC2	0.198658	0.568733	1.31184
ENSG00000164220	F2RL2	0.200337	0.570562	-1.42751
ENSG00000186193	SAPCD2	0.200593	0.570562	-1.45069
ENSG00000058866	DGKG	0.200743	0.570562	-1.41358
ENSG00000050438	SLC4A8	0.200932	0.570575	-1.17012
ENSG00000143196	DPT	0.201355	0.571174	1.24754
ENSG00000179388	EGR3	0.202097	0.571659	-1.53672
ENSG00000140534	TICRR	0.206123	0.577941	-1.18926
ENSG00000278588	H2BC10	0.211062	0.584658	-1.29708
ENSG00000167191	GPRC5B	0.211213	0.584757	1.45724
ENSG00000112877	CEP72	0.211613	0.584901	-1.25249
ENSG00000178038	ALS2CL	0.212839	0.585651	1.27534
ENSG00000256235	SMIM3	0.213088	0.585651	-1.15394
ENSG00000140451	PIF1	0.214389	0.586594	-1.21468
ENSG00000196866	H2AC7	0.214718	0.587191	-1.30114
ENSG00000114790	ARHGEF26	0.217196	0.590177	-1.29215
ENSG00000285991	---	0.217814	0.590593	1.74417
ENSG00000198914	POU3F3	0.218652	0.591766	-1.34564
ENSG00000079215	SLC1A3	0.219008	0.59184	-1.15362
ENSG00000003989	SLC7A2	0.219365	0.592136	-1.36628
ENSG00000183801	OLFML1	0.219443	0.592136	1.29908
ENSG00000285077	ARHGAP11B	0.220108	0.592681	-1.29346
ENSG00000185130	H2BC13	0.226052	0.599565	-1.32225
ENSG00000017427	IGF1	0.227678	0.601082	1.48662
ENSG00000049249	TNFRSF9	0.229556	0.602304	1.25744
ENSG00000184160	ADRA2C	0.229846	0.60247	1.28625
ENSG00000121769	FABP3	0.230227	0.603107	1.26893
ENSG00000242110	AMACR	0.231719	0.604614	1.10637
ENSG00000275713	H2BC9	0.234412	0.607538	-1.25803
ENSG00000278677	H2AC17	0.235593	0.60918	-1.26564
ENSG00000185614	INKA1	0.236977	0.610462	1.2207
ENSG00000147231	RADX	0.237072	0.610492	-1.35505
ENSG00000165030	NFIL3	0.237734	0.610766	1.11546
ENSG00000112379	ARFGEF3	0.23895	0.612699	1.32475
ENSG00000163803	PLB1	0.239724	0.613848	1.50934
ENSG00000187479	C11orf96	0.240034	0.614284	1.19893
ENSG00000100739	BDKRB1	0.240792	0.615151	-1.22376
ENSG00000253368	TRNP1	0.241093	0.615442	1.11867
ENSG00000203811	H3C14	0.243024	0.617858	-1.36342
ENSG00000186832	KRT16	0.243391	0.618252	1.56327
ENSG00000204410	MSH5	0.244339	0.61882	-1.17453
ENSG00000123243	ITIH5	0.249556	0.624071	1.43346
ENSG00000188613	NANOS1	0.249731	0.624121	1.38095
ENSG00000101463	SYNDIG1	0.251686	0.625542	1.33863
ENSG00000104368	PLAT	0.253783	0.627796	-1.30188
ENSG00000111665	CDCA3	0.25404	0.627812	-1.3007
ENSG00000105519	CAPS	0.254082	0.627812	1.27909
ENSG00000163394	CCKAR	0.254223	0.627812	-1.30779
ENSG00000133135	RNF128	0.255012	0.628322	-1.36345
ENSG00000140022	STON2	0.260912	0.633385	1.33757
ENSG00000287080	H3C3	0.261498	0.634382	-1.28121
ENSG00000144476	ACKR3	0.261603	0.634414	1.36213
ENSG00000101265	RASSF2	0.263372	0.636362	1.19662
ENSG00000186577	SMIM29	0.263708	0.636362	-1.13086
ENSG00000186767	SPIN4	0.265733	0.639028	-1.13105
ENSG00000088320	REM1	0.26613	0.639464	1.99511
ENSG00000169271	HSPB3	0.26797	0.641029	2.50387
ENSG00000138675	FGF5	0.272751	0.64532	-1.14165
ENSG00000143631	FLG	0.274098	0.646767	1.3151
ENSG00000179097	HTR1F	0.274827	0.647258	-1.30008
ENSG00000197472	ZNF695	0.277723	0.64852	-1.21043
ENSG00000175820	CCDC168	0.281459	0.652185	-1.69565
ENSG00000091844	RGS17	0.28154	0.652197	-1.18169
ENSG00000171872	KLF17	0.284149	0.655481	-1.34235
ENSG00000188394	GPR21	0.284774	0.656119	1.79709
ENSG00000273802	H2BC8	0.285965	0.656516	-1.20619
ENSG00000215853	RPTN	0.288694	0.658807	1.98146
ENSG00000214357	NEURL1B	0.290613	0.661322	-1.20651
ENSG00000151320	AKAP6	0.291158	0.661469	1.39127
ENSG00000274641	H2BC17	0.293055	0.662627	-1.28168
ENSG00000183421	RIPK4	0.296736	0.665565	1.26508
ENSG00000103175	WFDC1	0.298916	0.667376	1.33403
ENSG00000183111	ARHGEF37	0.305641	0.675307	1.25579
ENSG00000226650	KIF4B	0.313559	0.681616	-1.27767
ENSG00000136404	TM6SF1	0.314707	0.683099	1.46155
ENSG00000196787	H2AC11	0.318275	0.686778	-1.22332
ENSG00000285791	---	0.321499	0.689786	2.26976
ENSG00000260007	---	0.327351	0.696386	-1.21178
ENSG00000175874	CREG2	0.332085	0.699531	-1.85547
ENSG00000145423	SFRP2	0.332338	0.699572	1.31007
ENSG00000156509	FBXO43	0.334898	0.702334	-1.33813
ENSG00000132321	IQCA1	0.335872	0.702749	1.24276
ENSG00000167653	PSCA	0.336543	0.702973	-1.44748
ENSG00000164764	SBSPON	0.338648	0.703915	1.39085
ENSG00000172183	ISG20	0.340819	0.706201	1.31669
ENSG00000186603	HPDL	0.341489	0.706705	-1.3797
ENSG00000159674	SPON2	0.343393	0.708534	1.14811
ENSG00000203814	H2BC18	0.343595	0.708661	-1.14178
ENSG00000196747	H2AC13	0.344043	0.708661	-1.21057
ENSG00000149256	TENM4	0.345317	0.709163	-1.15723
ENSG00000276180	H4C9	0.346895	0.70999	-1.18315
ENSG00000100092	SH3BP1	0.3482	0.710642	-1.126
ENSG00000135744	AGT	0.352291	0.714601	1.2174
ENSG00000143320	CRABP2	0.353102	0.715146	1.10755
ENSG00000198959	TGM2	0.357904	0.719095	1.10331
ENSG00000170276	HSPB2	0.35794	0.719095	1.09662
ENSG00000147573	TRIM55	0.358901	0.720457	-1.68569
ENSG00000278828	H3C10	0.359328	0.720457	-1.21007
ENSG00000170962	PDGFD	0.360892	0.720714	1.26505
ENSG00000132854	KANK4	0.363507	0.723233	1.63382
ENSG00000160201	U2AF1	0.36393	0.723528	-1.28147
ENSG00000101104	PABPC1L	0.365144	0.72474	1.18028
ENSG00000141574	SECTM1	0.379356	0.737576	1.24766
ENSG00000130702	LAMA5	0.380352	0.73801	1.34854
ENSG00000203852	H3C15	0.382596	0.739893	-1.23547
ENSG00000183715	OPCML	0.383074	0.739959	-1.18174
ENSG00000117016	RIMS3	0.389079	0.743936	1.23236
ENSG00000139438	FAM222A	0.390379	0.744645	-1.26737
ENSG00000149451	ADAM33	0.394432	0.746604	1.19654
ENSG00000080031	PTPRH	0.397454	0.747796	1.27041
ENSG00000077063	CTTNBP2	0.40796	0.753714	-1.28843
ENSG00000170439	METTL7B	0.411144	0.755091	-1.20366
ENSG00000276368	H2AC14	0.411223	0.755091	-1.22373
ENSG00000197822	OCLN	0.412131	0.755509	1.2112
ENSG00000039068	CDH1	0.417053	0.759359	1.29533
ENSG00000124635	H2BC11	0.417575	0.759359	-1.20197
ENSG00000171791	BCL2	0.424339	0.764517	-1.11538
ENSG00000286522	H3C2	0.425769	0.765607	-1.21453
ENSG00000288859	H2AC19	0.426024	0.765646	-1.14553
ENSG00000276903	H2AC16	0.432165	0.770467	-1.22949
ENSG00000115598	IL1RL2	0.439689	0.775421	-1.20915
ENSG00000167103	PIP5KL1	0.441732	0.776874	1.22891
ENSG00000170049	KCNAB3	0.445962	0.780896	-1.2648
ENSG00000185046	ANKS1B	0.459464	0.790117	1.22645
ENSG00000171819	ANGPTL7	0.462907	0.792554	1.43856
ENSG00000010318	PHF7	0.46659	0.794855	-1.14463
ENSG00000106236	NPTX2	0.466612	0.794855	-1.14081
ENSG00000145936	KCNMB1	0.470786	0.79757	1.24715
ENSG00000160298	C21orf58	0.472032	0.7984	-1.10844
ENSG00000278637	H4C1	0.47425	0.79972	-1.19043
ENSG00000120738	EGR1	0.476893	0.801086	-1.23364
ENSG00000197753	LHFPL5	0.477657	0.801086	-1.19117
ENSG00000127083	OMD	0.479853	0.802295	1.26962
ENSG00000164530	PI16	0.482979	0.803152	1.33105
ENSG00000112210	RAB23	0.485932	0.804401	1.04859
ENSG00000288684	---	0.490048	0.806281	-1.21353
ENSG00000164483	SAMD3	0.491661	0.806845	-1.1947
ENSG00000041353	RAB27B	0.491808	0.806845	-1.14298
ENSG00000187266	EPOR	0.497463	0.809724	-1.14157
ENSG00000185262	UBALD2	0.501033	0.81148	-1.08268
ENSG00000060718	COL11A1	0.502284	0.812409	1.1265
ENSG00000159713	TPPP3	0.507229	0.815859	1.16215
ENSG00000106819	ASPN	0.507553	0.816031	1.09801
ENSG00000184845	DRD1	0.512531	0.818867	1.49851
ENSG00000275714	H3C1	0.515734	0.820288	-1.15509
ENSG00000204851	PNMA8B	0.518853	0.821983	1.15784
ENSG00000163739	CXCL1	0.520449	0.822927	1.17791
ENSG00000013297	CLDN11	0.521035	0.823108	1.17629
ENSG00000277775	H3C7	0.522225	0.823555	-1.1701
ENSG00000015133	CCDC88C	0.525085	0.824744	-1.15209
ENSG00000188573	FBLL1	0.525378	0.824791	1.21692
ENSG00000184343	SRPK3	0.529432	0.82712	1.21302
ENSG00000273983	H3C8	0.530673	0.827393	-1.172
ENSG00000282988	---	0.531369	0.828185	-1.16142
ENSG00000133169	BEX1	0.53227	0.829002	1.16386
ENSG00000285304	---	0.558854	0.842228	-1.162
ENSG00000089505	CMTM1	0.566955	0.845403	-1.24057
ENSG00000119686	FLVCR2	0.578052	0.851652	1.12207
ENSG00000185860	CCDC190	0.587472	0.857069	-1.16274
ENSG00000169884	WNT10B	0.58751	0.857069	1.20774
ENSG00000164106	SCRG1	0.590953	0.858013	1.08158
ENSG00000081189	MEF2C	0.595156	0.860073	1.07035
ENSG00000171877	FRMD5	0.598851	0.862101	-1.07092
ENSG00000116761	CTH	0.600215	0.862875	1.0817
ENSG00000146966	DENND2A	0.62465	0.876716	1.10016
ENSG00000174564	IL20RB	0.62995	0.879877	1.11862
ENSG00000260428	SCX	0.632641	0.881194	1.17044
ENSG00000151090	THRB	0.63806	0.883071	1.13047
ENSG00000064300	NGFR	0.640801	0.885194	1.17109
ENSG00000152939	MARVELD2	0.644941	0.887143	1.10899
ENSG00000102678	FGF9	0.650634	0.889939	1.3703
ENSG00000124875	CXCL6	0.652505	0.891099	1.12594
ENSG00000175084	DES	0.658804	0.894331	1.08983
ENSG00000003436	TFPI	0.665293	0.896978	-1.09732
ENSG00000106809	OGN	0.674336	0.900685	-1.20393
ENSG00000183598	H3C13	0.675565	0.900685	-1.13938
ENSG00000171403	KRT9	0.687799	0.90746	-1.26984
ENSG00000165194	PCDH19	0.690808	0.908726	1.17728
ENSG00000174807	CD248	0.704799	0.914347	1.0465
ENSG00000101680	LAMA1	0.719166	0.920489	-1.03752
ENSG00000136826	KLF4	0.73301	0.924487	1.03436
ENSG00000271447	MMP28	0.739809	0.925679	1.19589
ENSG00000152137	HSPB8	0.740736	0.925679	1.03928
ENSG00000186847	KRT14	0.742541	0.925895	1.05643
ENSG00000249773	---	0.74543	0.927216	-1.17256
ENSG00000105048	TNNT1	0.755298	0.929992	-1.13807
ENSG00000197361	FBXL22	0.756374	0.930509	1.11503
ENSG00000243509	TNFRSF6B	0.764127	0.932888	-1.1313
ENSG00000133392	MYH11	0.766965	0.934181	1.06647
ENSG00000158887	MPZ	0.770113	0.934714	-1.07655
ENSG00000147166	ITGB1BP2	0.770145	0.934714	1.10713
ENSG00000165949	IFI27	0.77602	0.937176	-1.10385
ENSG00000163694	RBM47	0.782903	0.938998	1.06112
ENSG00000153930	ANKFN1	0.783631	0.938998	1.09015
ENSG00000122877	EGR2	0.790076	0.940974	-1.05567
ENSG00000169429	CXCL8	0.800708	0.945124	-1.05522
ENSG00000205426	KRT81	0.801554	0.945261	1.07231
ENSG00000008517	IL32	0.806024	0.946786	-1.04028
ENSG00000090447	TFAP4	0.814969	0.948617	-1.03913
ENSG00000157111	TMEM171	0.823928	0.952604	-1.05122
ENSG00000108691	CCL2	0.827772	0.953831	-1.01866
ENSG00000186280	KDM4D	0.830855	0.953831	-1.05225
ENSG00000173867	---	0.835624	0.954243	-1.0879
ENSG00000139044	B4GALNT3	0.836391	0.954456	1.08028
ENSG00000170345	FOS	0.849964	0.95964	-1.03017
ENSG00000259522	---	0.875479	0.966553	1.03531
ENSG00000082196	C1QTNF3	0.890717	0.971307	-1.02675
ENSG00000166833	NAV2	0.891733	0.971589	-1.01605
ENSG00000145526	CDH18	0.892013	0.971589	-1.06472
ENSG00000272398	CD24	0.898585	0.973147	1.01557
ENSG00000167767	KRT80	0.900428	0.973729	-1.02604
ENSG00000165272	AQP3	0.910026	0.976247	1.02659
ENSG00000138795	LEF1	0.910762	0.976247	-1.02721
ENSG00000177363	LRRN4CL	0.913682	0.976356	1.02462
ENSG00000185862	EVI2B	0.919875	0.979829	-1.02988
ENSG00000100784	RPS6KA5	0.926657	0.982639	-1.02058
ENSG00000204176	SYT15	0.956863	0.988864	-1.02229
ENSG00000139269	INHBE	0.959937	0.990024	-1.01255
ENSG00000196826	---	0.961889	0.990266	1.03194
ENSG00000158445	KCNB1	0.962867	0.990512	-1.01934
ENSG00000121858	TNFSF10	0.963989	0.990641	1.01108
ENSG00000164484	TMEM200A	0.965401	0.990905	-1.00752
ENSG00000159251	ACTC1	0.96957	0.991942	-1.01748
ENSG00000178966	RMI1	0.980648	0.994211	1.00328

## Sheet: Table S6
Table S6. Gene ontology analysis of genes with increased expression following selumetinib treatment.
Gene set	Description	Type	Enrichment score	P-value
GO:0031012	extracellular matrix	cellular_component	43.2303	1.68004e-19
GO:0030312	external encapsulating structure	cellular_component	43.1589	1.80445e-19
GO:0062023	collagen-containing extracellular matrix	cellular_component	30.3758	6.42624e-14
GO:0048856	anatomical structure development	biological_process	27.5603	1.07324e-12
GO:0005615	extracellular space	cellular_component	23.6812	5.19241e-11
GO:0051239	regulation of multicellular organismal process	biological_process	23.1289	9.0204e-11
GO:0005576	extracellular region	cellular_component	23.0376	9.8836e-11
GO:0032502	developmental process	biological_process	22.6501	1.45611e-10
GO:0061061	muscle structure development	biological_process	21.7569	3.55722e-10
GO:0005201	extracellular matrix structural constituent	molecular_function	21.4002	5.08177e-10
GO:0042127	regulation of cell population proliferation	biological_process	21.008	7.52191e-10
GO:0048660	regulation of smooth muscle cell proliferation	biological_process	20.8102	9.16699e-10
GO:0008285	negative regulation of cell population proliferation	biological_process	20.1866	1.71034e-09
GO:0050789	regulation of biological process	biological_process	19.6627	2.88814e-09
GO:0005198	structural molecule activity	molecular_function	19.3853	3.81139e-09
GO:0007517	muscle organ development	biological_process	19.0039	5.58119e-09
GO:0065007	biological regulation	biological_process	18.893	6.23575e-09
GO:0048513	animal organ development	biological_process	18.533	8.9377e-09
GO:0050793	regulation of developmental process	biological_process	18.1973	1.25025e-08
GO:0030198	extracellular matrix organization	biological_process	17.9593	1.58619e-08
GO:0055021	regulation of cardiac muscle tissue growth	biological_process	17.9239	1.64342e-08
GO:0043062	extracellular structure organization	biological_process	17.8991	1.68474e-08
GO:0045229	external encapsulating structure organization	biological_process	17.8391	1.78893e-08
GO:0005539	glycosaminoglycan binding	molecular_function	17.5396	2.41339e-08
GO:0009888	tissue development	biological_process	17.492	2.53105e-08
GO:0030021	extracellular matrix structural constituent conferring compression resistance	molecular_function	16.9587	4.31448e-08
GO:0060420	regulation of heart growth	biological_process	16.8639	4.74347e-08
GO:1904705	regulation of vascular associated smooth muscle cell proliferation	biological_process	16.6995	5.59138e-08
GO:2000146	negative regulation of cell motility	biological_process	16.6377	5.9476e-08
GO:0051147	regulation of muscle cell differentiation	biological_process	15.933	1.2033e-07
GO:0030336	negative regulation of cell migration	biological_process	15.9134	1.2271e-07
GO:0050794	regulation of cellular process	biological_process	15.8775	1.27206e-07
GO:0040013	negative regulation of locomotion	biological_process	15.7404	1.45886e-07
GO:0044057	regulation of system process	biological_process	15.735	1.46677e-07
GO:0048519	negative regulation of biological process	biological_process	15.6245	1.6382e-07
GO:0007165	signal transduction	biological_process	15.2927	2.28287e-07
GO:0051094	positive regulation of developmental process	biological_process	15.2783	2.31596e-07
GO:0003012	muscle system process	biological_process	15.1448	2.64664e-07
GO:2000145	regulation of cell motility	biological_process	14.9947	3.07518e-07
GO:0045667	regulation of osteoblast differentiation	biological_process	14.9525	3.20781e-07
GO:0040012	regulation of locomotion	biological_process	14.9334	3.26962e-07
GO:0055023	positive regulation of cardiac muscle tissue growth	biological_process	14.8441	3.57526e-07
GO:0009653	anatomical structure morphogenesis	biological_process	14.6324	4.41811e-07
GO:0051240	positive regulation of multicellular organismal process	biological_process	14.5982	4.57194e-07
GO:0030334	regulation of cell migration	biological_process	14.4962	5.06259e-07
GO:2000026	regulation of multicellular organismal development	biological_process	14.4831	5.12934e-07
GO:0048523	negative regulation of cellular process	biological_process	14.4218	5.45379e-07
GO:0060421	positive regulation of heart growth	biological_process	13.8938	9.24666e-07
GO:0008201	heparin binding	molecular_function	13.8206	9.9493e-07
GO:0098772	molecular function regulator activity	molecular_function	13.642	1.18944e-06
GO:0051153	regulation of striated muscle cell differentiation	biological_process	13.5025	1.36757e-06
GO:0048662	negative regulation of smooth muscle cell proliferation	biological_process	13.4203	1.48467e-06
GO:0090257	regulation of muscle system process	biological_process	13.3585	1.57931e-06
GO:0006936	muscle contraction	biological_process	13.3475	1.59675e-06
GO:0046620	regulation of organ growth	biological_process	13.0752	2.09667e-06
GO:0045595	regulation of cell differentiation	biological_process	12.332	4.40854e-06
GO:0048731	system development	biological_process	12.0167	6.04264e-06
GO:0046622	positive regulation of organ growth	biological_process	11.7006	8.28854e-06
GO:0097435	supramolecular fiber organization	biological_process	11.6548	8.67698e-06
GO:0014910	regulation of smooth muscle cell migration	biological_process	11.6304	8.89151e-06
GO:0030199	collagen fibril organization	biological_process	11.3941	1.12613e-05
GO:0010657	muscle cell apoptotic process	biological_process	11.3796	1.14262e-05
GO:0050678	regulation of epithelial cell proliferation	biological_process	11.2649	1.28146e-05
GO:0110165	cellular anatomical structure	cellular_component	11.2496	1.30129e-05
GO:0140677	molecular function activator activity	molecular_function	11.1263	1.47201e-05
GO:0010628	positive regulation of gene expression	biological_process	11.0089	1.65533e-05
GO:0031032	actomyosin structure organization	biological_process	10.8444	1.95138e-05
GO:0045669	positive regulation of osteoblast differentiation	biological_process	10.7342	2.17871e-05
GO:1903522	regulation of blood circulation	biological_process	10.6475	2.37612e-05
GO:0009719	response to endogenous stimulus	biological_process	10.6377	2.39935e-05
GO:0014911	positive regulation of smooth muscle cell migration	biological_process	10.6055	2.47798e-05
GO:0030280	structural constituent of skin epidermis	molecular_function	10.4424	2.91683e-05
GO:0060043	regulation of cardiac muscle cell proliferation	biological_process	10.4424	2.91683e-05
GO:1904707	positive regulation of vascular associated smooth muscle cell proliferation	biological_process	10.4424	2.91683e-05
GO:0043502	regulation of muscle adaptation	biological_process	10.4288	2.95699e-05
GO:0045109	intermediate filament organization	biological_process	10.3302	3.26316e-05
GO:0090131	mesenchyme migration	biological_process	10.0429	4.34915e-05
GO:0060045	positive regulation of cardiac muscle cell proliferation	biological_process	9.94161	4.81296e-05
GO:0023051	regulation of signaling	biological_process	9.8718	5.16096e-05
GO:1901681	sulfur compound binding	molecular_function	9.8621	5.21126e-05
GO:0010646	regulation of cell communication	biological_process	9.78778	5.61332e-05
GO:0003151	outflow tract morphogenesis	biological_process	9.77095	5.70864e-05
GO:1904752	regulation of vascular associated smooth muscle cell migration	biological_process	9.74158	5.87877e-05
GO:0048661	positive regulation of smooth muscle cell proliferation	biological_process	9.68215	6.23872e-05
GO:0071495	cellular response to endogenous stimulus	biological_process	9.58933	6.84554e-05
GO:0030018	Z disc	cellular_component	9.58253	6.89227e-05
GO:0071560	cellular response to transforming growth factor beta stimulus	biological_process	9.55742	7.0675e-05
GO:0051216	cartilage development	biological_process	9.55694	7.07089e-05
GO:0010648	negative regulation of cell communication	biological_process	9.55274	7.10063e-05
GO:0023057	negative regulation of signaling	biological_process	9.55274	7.10063e-05
GO:0048729	tissue morphogenesis	biological_process	9.51657	7.36215e-05
GO:0010656	negative regulation of muscle cell apoptotic process	biological_process	9.42877	8.03784e-05
GO:0090263	positive regulation of canonical Wnt signaling pathway	biological_process	9.41251	8.1696e-05
GO:0061156	pulmonary artery morphogenesis	biological_process	9.36212	8.59176e-05
GO:0005575	cellular_component	cellular_component	9.33808	8.80086e-05
GO:0050680	negative regulation of epithelial cell proliferation	biological_process	9.27007	9.42023e-05
GO:0043408	regulation of MAPK cascade	biological_process	9.25656	9.54835e-05
GO:0051148	negative regulation of muscle cell differentiation	biological_process	9.25208	9.59118e-05
GO:0001503	ossification	biological_process	9.14913	0.000106313
GO:0008016	regulation of heart contraction	biological_process	8.86804	0.000140818
GO:0061050	regulation of cell growth involved in cardiac muscle cell development	biological_process	8.82931	0.000146379
GO:0015629	actin cytoskeleton	cellular_component	8.70153	0.000166331
GO:0051093	negative regulation of developmental process	biological_process	8.66714	0.000172151
GO:0030855	epithelial cell differentiation	biological_process	8.66378	0.00017273
GO:0045104	intermediate filament cytoskeleton organization	biological_process	8.6404	0.000176817
GO:0030177	positive regulation of Wnt signaling pathway	biological_process	8.63131	0.000178432
GO:0071559	response to transforming growth factor beta	biological_process	8.60098	0.000183925
GO:0045103	intermediate filament-based process	biological_process	8.5676	0.000190168
GO:0040008	regulation of growth	biological_process	8.50735	0.000201978
GO:0005737	cytoplasm	cellular_component	8.41704	0.000221067
GO:0045599	negative regulation of fat cell differentiation	biological_process	8.37389	0.000230816
GO:0090130	tissue migration	biological_process	8.35712	0.000234719
GO:0048518	positive regulation of biological process	biological_process	8.2672	0.000256803
GO:0042981	regulation of apoptotic process	biological_process	8.23163	0.000266101
GO:0009968	negative regulation of signal transduction	biological_process	8.22181	0.000268728
GO:0045597	positive regulation of cell differentiation	biological_process	8.21695	0.000270037
GO:0048018	receptor ligand activity	molecular_function	8.19345	0.00027646
GO:0051150	regulation of smooth muscle cell differentiation	biological_process	8.13078	0.000294339
GO:0048146	positive regulation of fibroblast proliferation	biological_process	8.06868	0.000313197
GO:0009966	regulation of signal transduction	biological_process	7.99979	0.000335532
GO:0060349	bone morphogenesis	biological_process	7.99908	0.000335772
GO:0048522	positive regulation of cellular process	biological_process	7.93144	0.00035927
GO:0030546	signaling receptor activator activity	molecular_function	7.92636	0.000361097
GO:0048585	negative regulation of response to stimulus	biological_process	7.89601	0.000372227
GO:0045598	regulation of fat cell differentiation	biological_process	7.84812	0.000390487
GO:1901700	response to oxygen-containing compound	biological_process	7.84003	0.000393658
GO:0048639	positive regulation of developmental growth	biological_process	7.80488	0.000407742
GO:0042221	response to chemical	biological_process	7.7572	0.000427653
GO:0051154	negative regulation of striated muscle cell differentiation	biological_process	7.74775	0.000431715
GO:0055008	cardiac muscle tissue morphogenesis	biological_process	7.69081	0.000457009
GO:0043065	positive regulation of apoptotic process	biological_process	7.62444	0.00048837
GO:0014743	regulation of muscle hypertrophy	biological_process	7.60105	0.000499928
GO:0001501	skeletal system development	biological_process	7.5793	0.00051092
GO:0007155	cell adhesion	biological_process	7.5741	0.00051358
GO:0043067	regulation of programmed cell death	biological_process	7.55994	0.000520907
GO:1901701	cellular response to oxygen-containing compound	biological_process	7.52912	0.000537209
GO:0030154	cell differentiation	biological_process	7.51689	0.000543821
GO:0065008	regulation of biological quality	biological_process	7.47979	0.000564377
GO:0032982	myosin filament	cellular_component	7.42425	0.000596609
GO:1904706	negative regulation of vascular associated smooth muscle cell proliferation	biological_process	7.42425	0.000596609
GO:0060485	mesenchyme development	biological_process	7.34205	0.000647719
GO:1901861	regulation of muscle tissue development	biological_process	7.28763	0.000683948
GO:0010667	negative regulation of cardiac muscle cell apoptotic process	biological_process	7.26289	0.000701081
GO:1905207	regulation of cardiocyte differentiation	biological_process	7.26289	0.000701081
GO:0050840	extracellular matrix binding	molecular_function	7.25897	0.000703835
GO:0022603	regulation of anatomical structure morphogenesis	biological_process	7.23269	0.000722574
GO:0043068	positive regulation of programmed cell death	biological_process	7.2278	0.000726116
GO:0035556	intracellular signal transduction	biological_process	7.21961	0.000732085
GO:0048583	regulation of response to stimulus	biological_process	7.20075	0.000746023
GO:0010830	regulation of myotube differentiation	biological_process	7.18044	0.000761329
GO:0030315	T-tubule	cellular_component	7.18044	0.000761329
GO:0030054	cell junction	cellular_component	7.16026	0.000776856
GO:0009967	positive regulation of signal transduction	biological_process	7.12424	0.000805343
GO:0046960	sensitization	biological_process	7.12319	0.000806187
GO:0061056	sclerotome development	biological_process	7.12319	0.000806187
GO:1900239	regulation of phenotypic switching	biological_process	7.12319	0.000806187
GO:0005540	hyaluronic acid binding	molecular_function	7.10882	0.000817862
GO:0048638	regulation of developmental growth	biological_process	7.10462	0.000821304
GO:0048145	regulation of fibroblast proliferation	biological_process	7.09839	0.000826436
GO:0045596	negative regulation of cell differentiation	biological_process	7.01472	0.000898557
GO:0030545	signaling receptor regulator activity	molecular_function	7.00411	0.000908141
GO:0010613	positive regulation of cardiac muscle hypertrophy	biological_process	6.96145	0.00094772
GO:0031674	I band	cellular_component	6.96145	0.00094772
GO:0033688	regulation of osteoblast proliferation	biological_process	6.96145	0.00094772
GO:0070887	cellular response to chemical stimulus	biological_process	6.93666	0.000971507
GO:1901699	cellular response to nitrogen compound	biological_process	6.91614	0.000991655
GO:0090287	regulation of cellular response to growth factor stimulus	biological_process	6.86455	0.00104415
GO:0010664	negative regulation of striated muscle cell apoptotic process	biological_process	6.82027	0.00109143
GO:0014742	positive regulation of muscle hypertrophy	biological_process	6.82027	0.00109143
GO:0001527	microfibril	cellular_component	6.78785	0.00112739
GO:0010659	cardiac muscle cell apoptotic process	biological_process	6.78785	0.00112739
GO:0042581	specific granule	cellular_component	6.78785	0.00112739
GO:0048869	cellular developmental process	biological_process	6.73087	0.00119349
GO:0048286	lung alveolus development	biological_process	6.68462	0.00124998
GO:0010660	regulation of muscle cell apoptotic process	biological_process	6.64576	0.00129952
GO:0010647	positive regulation of cell communication	biological_process	6.59624	0.00136549
GO:0042826	histone deacetylase binding	molecular_function	6.59339	0.00136939
GO:0023056	positive regulation of signaling	biological_process	6.58482	0.00138117
GO:0060411	cardiac septum morphogenesis	biological_process	6.57493	0.00139491
GO:0060415	muscle tissue morphogenesis	biological_process	6.57493	0.00139491
GO:0010658	striated muscle cell apoptotic process	biological_process	6.55893	0.0014174
GO:0061469	regulation of type B pancreatic cell proliferation	biological_process	6.55893	0.0014174
GO:1905063	regulation of vascular associated smooth muscle cell differentiation	biological_process	6.55893	0.0014174
GO:0005886	plasma membrane	cellular_component	6.55747	0.00141948
GO:0070167	regulation of biomineral tissue development	biological_process	6.4923	0.00151506
GO:0035989	tendon development	biological_process	6.44103	0.00159476
GO:0042567	insulin-like growth factor ternary complex	cellular_component	6.44103	0.00159476
GO:0060741	prostate gland stromal morphogenesis	biological_process	6.44103	0.00159476
GO:0061051	positive regulation of cell growth involved in cardiac muscle cell development	biological_process	6.44103	0.00159476
GO:0099576	regulation of protein catabolic process at postsynapse, modulating synaptic transmission	biological_process	6.44103	0.00159476
GO:0060070	canonical Wnt signaling pathway	biological_process	6.43586	0.00160302
GO:2000147	positive regulation of cell motility	biological_process	6.43293	0.00160774
GO:0009725	response to hormone	biological_process	6.41512	0.00163662
GO:0001649	osteoblast differentiation	biological_process	6.39879	0.00166358
GO:0030155	regulation of cell adhesion	biological_process	6.31614	0.00180691
GO:0051049	regulation of transport	biological_process	6.31358	0.00181154
GO:0002009	morphogenesis of an epithelium	biological_process	6.31224	0.00181397
GO:0006937	regulation of muscle contraction	biological_process	6.28287	0.00186803
GO:0005796	Golgi lumen	cellular_component	6.27068	0.00189094
GO:0090288	negative regulation of cellular response to growth factor stimulus	biological_process	6.21695	0.00199531
GO:0007166	cell surface receptor signaling pathway	biological_process	6.2057	0.00201789
GO:0045445	myoblast differentiation	biological_process	6.1926	0.00204451
GO:0060325	face morphogenesis	biological_process	6.1926	0.00204451
GO:0032526	response to retinoic acid	biological_process	6.16387	0.0021041
GO:0043588	skin development	biological_process	6.16381	0.00210423
GO:1904754	positive regulation of vascular associated smooth muscle cell migration	biological_process	6.15261	0.00212793
GO:2000725	regulation of cardiac muscle cell differentiation	biological_process	6.15261	0.00212793
GO:0071363	cellular response to growth factor stimulus	biological_process	6.13936	0.0021563
GO:0090092	regulation of transmembrane receptor protein serine/threonine kinase signaling pathway	biological_process	6.13936	0.0021563
GO:0040017	positive regulation of locomotion	biological_process	6.13521	0.00216528
GO:0070848	response to growth factor	biological_process	6.11436	0.00221089
GO:0030335	positive regulation of cell migration	biological_process	6.11181	0.00221653
GO:0007187	G protein-coupled receptor signaling pathway, coupled to cyclic nucleotide second messenger	biological_process	6.08366	0.00227982
GO:0034219	carbohydrate transmembrane transport	biological_process	6.08366	0.00227982
GO:0005516	calmodulin binding	molecular_function	6.07093	0.00230902
GO:0005102	signaling receptor binding	molecular_function	6.03547	0.00239237
GO:0005544	calcium-dependent phospholipid binding	molecular_function	6.00523	0.00246583
GO:0051281	positive regulation of release of sequestered calcium ion into cytosol	biological_process	5.97192	0.00254934
GO:1904659	D-glucose transmembrane transport	biological_process	5.97192	0.00254934
GO:0010832	negative regulation of myotube differentiation	biological_process	5.97066	0.00255255
GO:0016942	insulin-like growth factor binding protein complex	cellular_component	5.94117	0.00262894
GO:0055024	regulation of cardiac muscle tissue development	biological_process	5.94117	0.00262894
GO:0071953	elastic fiber	cellular_component	5.94117	0.00262894
GO:1990410	adrenomedullin receptor signaling pathway	biological_process	5.94117	0.00262894
GO:0003179	heart valve morphogenesis	biological_process	5.92844	0.00266263
GO:0006939	smooth muscle contraction	biological_process	5.92844	0.00266263
GO:0010611	regulation of cardiac muscle hypertrophy	biological_process	5.92844	0.00266263
GO:0048706	embryonic skeletal system development	biological_process	5.92844	0.00266263
GO:2000027	regulation of animal organ morphogenesis	biological_process	5.9261	0.00266887
GO:0010557	positive regulation of macromolecule biosynthetic process	biological_process	5.90595	0.00272318
GO:0030296	protein tyrosine kinase activator activity	molecular_function	5.86705	0.00283122
GO:0061081	positive regulation of myeloid leukocyte cytokine production involved in immune response	biological_process	5.86705	0.00283122
GO:0042383	sarcolemma	cellular_component	5.85823	0.0028563
GO:0045859	regulation of protein kinase activity	biological_process	5.85221	0.00287355
GO:0005200	structural constituent of cytoskeleton	molecular_function	5.80933	0.00299944
GO:0005581	collagen trimer	cellular_component	5.80792	0.00300366
GO:0016324	apical plasma membrane	cellular_component	5.80531	0.00301153
GO:0048646	anatomical structure formation involved in morphogenesis	biological_process	5.7985	0.00303209
GO:0001533	cornified envelope	cellular_component	5.77959	0.00308997
GO:0008284	positive regulation of cell population proliferation	biological_process	5.75741	0.00315927
GO:0008047	enzyme activator activity	molecular_function	5.74865	0.00318708
GO:0030234	enzyme regulator activity	molecular_function	5.73797	0.00322131
GO:0045927	positive regulation of growth	biological_process	5.73023	0.00324632
GO:0097190	apoptotic signaling pathway	biological_process	5.71251	0.00330438
GO:0009887	animal organ morphogenesis	biological_process	5.71167	0.00330714
GO:0008643	carbohydrate transport	biological_process	5.70742	0.00332122
GO:0030282	bone mineralization	biological_process	5.70742	0.00332122
GO:0002720	positive regulation of cytokine production involved in immune response	biological_process	5.69317	0.00336888
GO:0007417	central nervous system development	biological_process	5.69201	0.00337281
GO:0043197	dendritic spine	cellular_component	5.69201	0.00337281
GO:0001558	regulation of cell growth	biological_process	5.66761	0.00345611
GO:0006904	vesicle docking involved in exocytosis	biological_process	5.66721	0.00345749
GO:0099171	presynaptic modulation of chemical synaptic transmission	biological_process	5.66721	0.00345749
GO:0001508	action potential	biological_process	5.66592	0.00346196
GO:0014819	regulation of skeletal muscle contraction	biological_process	5.64089	0.00354972
GO:0048771	tissue remodeling	biological_process	5.63704	0.00356341
GO:0044309	neuron spine	cellular_component	5.61089	0.00365781
GO:0031982	vesicle	cellular_component	5.60274	0.00368774
GO:0009893	positive regulation of metabolic process	biological_process	5.58629	0.00374893
GO:0005109	frizzled binding	molecular_function	5.57189	0.00380329
GO:0010665	regulation of cardiac muscle cell apoptotic process	biological_process	5.57189	0.00380329
GO:1902531	regulation of intracellular signal transduction	biological_process	5.55357	0.00387359
GO:0055012	ventricular cardiac muscle cell differentiation	biological_process	5.54666	0.00390045
GO:0043410	positive regulation of MAPK cascade	biological_process	5.51416	0.00402931
GO:0032870	cellular response to hormone stimulus	biological_process	5.50977	0.00404705
GO:0043292	contractile muscle fiber	cellular_component	5.49932	0.00408956
GO:1901698	response to nitrogen compound	biological_process	5.49433	0.00411002
GO:0070886	positive regulation of calcineurin-NFAT signaling cascade	biological_process	5.49055	0.00412557
GO:0106058	positive regulation of calcineurin-mediated signaling	biological_process	5.49055	0.00412557
GO:0051046	regulation of secretion	biological_process	5.49016	0.00412718
GO:0034308	primary alcohol metabolic process	biological_process	5.47334	0.00419719
GO:0035239	tube morphogenesis	biological_process	5.46322	0.00423987
GO:0007167	enzyme-linked receptor protein signaling pathway	biological_process	5.45528	0.00427368
GO:0002062	chondrocyte differentiation	biological_process	5.4326	0.0043717
GO:0016328	lateral plasma membrane	cellular_component	5.4326	0.0043717
GO:0048844	artery morphogenesis	biological_process	5.4326	0.0043717
GO:0009891	positive regulation of biosynthetic process	biological_process	5.40107	0.00451174
GO:0001974	blood vessel remodeling	biological_process	5.38963	0.00456366
GO:0016202	regulation of striated muscle tissue development	biological_process	5.38963	0.00456366
GO:0017080	sodium channel regulator activity	molecular_function	5.38963	0.00456366
GO:0051155	positive regulation of striated muscle cell differentiation	biological_process	5.38963	0.00456366
GO:0050673	epithelial cell proliferation	biological_process	5.38748	0.00457348
GO:0070062	extracellular exosome	cellular_component	5.37666	0.00462324
GO:0042391	regulation of membrane potential	biological_process	5.36962	0.00465592
GO:0001502	cartilage condensation	biological_process	5.34857	0.00475493
GO:0007263	nitric oxide mediated signal transduction	biological_process	5.34857	0.00475493
GO:0016528	sarcoplasm	cellular_component	5.34857	0.00475493
GO:1901342	regulation of vasculature development	biological_process	5.30713	0.00495614
GO:0051149	positive regulation of muscle cell differentiation	biological_process	5.3029	0.00497713
GO:0008645	hexose transmembrane transport	biological_process	5.30241	0.00497957
GO:0010662	regulation of striated muscle cell apoptotic process	biological_process	5.30241	0.00497957
GO:0065009	regulation of molecular function	biological_process	5.27838	0.00510069
GO:0045095	keratin filament	cellular_component	5.26544	0.00516712
GO:0008083	growth factor activity	molecular_function	5.26337	0.00517783
GO:0030856	regulation of epithelial cell differentiation	biological_process	5.26337	0.00517783
GO:0000122	negative regulation of transcription by RNA polymerase II	biological_process	5.25056	0.00524456
GO:0043549	regulation of kinase activity	biological_process	5.24263	0.00528633
GO:0002159	desmosome assembly	biological_process	5.22113	0.00540123
GO:0043312	neutrophil degranulation	biological_process	5.22113	0.00540123
GO:0046958	nonassociative learning	biological_process	5.22113	0.00540123
GO:0048730	epidermis morphogenesis	biological_process	5.22113	0.00540123
GO:0052642	lysophosphatidic acid phosphatase activity	molecular_function	5.22113	0.00540123
GO:0055009	atrial cardiac muscle tissue morphogenesis	biological_process	5.22113	0.00540123
GO:0060501	positive regulation of epithelial cell proliferation involved in lung morphogenesis	biological_process	5.22113	0.00540123
GO:0060527	prostate epithelial cord arborization involved in prostate glandular acinus morphogenesis	biological_process	5.22113	0.00540123
GO:0061308	cardiac neural crest cell development involved in heart development	biological_process	5.22113	0.00540123
GO:0097512	cardiac myofibril	cellular_component	5.22113	0.00540123
GO:0106256	hydroperoxy icosatetraenoate dehydratase activity	molecular_function	5.22113	0.00540123
GO:0008307	structural constituent of muscle	molecular_function	5.21763	0.00542014
GO:0045214	sarcomere organization	biological_process	5.21763	0.00542014
GO:0061891	calcium ion sensor activity	molecular_function	5.21413	0.00543915
GO:0009987	cellular process	biological_process	5.20616	0.00548268
GO:0019220	regulation of phosphate metabolic process	biological_process	5.19704	0.0055329
GO:0032879	regulation of localization	biological_process	5.1923	0.00555922
GO:0051174	regulation of phosphorus metabolic process	biological_process	5.17979	0.00562921
GO:0030216	keratinocyte differentiation	biological_process	5.17792	0.00563973
GO:0071300	cellular response to retinoic acid	biological_process	5.17792	0.00563973
GO:0043202	lysosomal lumen	cellular_component	5.16565	0.00570937
GO:0010604	positive regulation of macromolecule metabolic process	biological_process	5.14819	0.00580989
GO:0030501	positive regulation of bone mineralization	biological_process	5.13517	0.00588602
GO:0042542	response to hydrogen peroxide	biological_process	5.11674	0.00599555
GO:1903561	extracellular vesicle	cellular_component	5.11237	0.00602181
GO:0043230	extracellular organelle	cellular_component	5.10343	0.00607586
GO:0065010	extracellular membrane-bounded organelle	cellular_component	5.10343	0.00607586
GO:0008283	cell population proliferation	biological_process	5.10341	0.00607597
GO:0048598	embryonic morphogenesis	biological_process	5.08746	0.0061737
GO:0060065	uterus development	biological_process	5.08652	0.00617947
GO:0098743	cell aggregation	biological_process	5.08652	0.00617947
GO:0140784	metal ion sensor activity	molecular_function	5.08652	0.00617947
GO:0007010	cytoskeleton organization	biological_process	5.08268	0.00620325
GO:0043409	negative regulation of MAPK cascade	biological_process	5.08184	0.00620847
GO:0045766	positive regulation of angiogenesis	biological_process	5.08184	0.00620847
GO:0005911	cell-cell junction	cellular_component	5.06994	0.00628278
GO:0051253	negative regulation of RNA metabolic process	biological_process	5.05817	0.00635719
GO:0007519	skeletal muscle tissue development	biological_process	5.05738	0.00636223
GO:0015749	monosaccharide transmembrane transport	biological_process	5.05493	0.00637782
GO:0048634	regulation of muscle organ development	biological_process	5.05493	0.00637782
GO:0007399	nervous system development	biological_process	5.02683	0.00655956
GO:1903034	regulation of response to wounding	biological_process	5.01138	0.00666169
GO:0016529	sarcoplasmic reticulum	cellular_component	4.99869	0.00674679
GO:0033002	muscle cell proliferation	biological_process	4.97679	0.00689614
GO:0099106	ion channel regulator activity	molecular_function	4.9766	0.00689749
GO:0014912	negative regulation of smooth muscle cell migration	biological_process	4.96513	0.00697702
GO:0060343	trabecula formation	biological_process	4.96513	0.00697702
GO:0060740	prostate gland epithelium morphogenesis	biological_process	4.96513	0.00697702
GO:0060907	positive regulation of macrophage cytokine production	biological_process	4.96513	0.00697702
GO:0008330	protein tyrosine/threonine phosphatase activity	molecular_function	4.94437	0.0071234
GO:0014722	regulation of skeletal muscle contraction by calcium ion signaling	biological_process	4.94437	0.0071234
GO:0035813	regulation of renal sodium excretion	biological_process	4.94437	0.0071234
GO:0036454	growth factor complex	cellular_component	4.94437	0.0071234
GO:0045110	intermediate filament bundle assembly	biological_process	4.94437	0.0071234
GO:0060346	bone trabecula formation	biological_process	4.94437	0.0071234
GO:0060463	lung lobe morphogenesis	biological_process	4.94437	0.0071234
GO:1905064	negative regulation of vascular associated smooth muscle cell differentiation	biological_process	4.94437	0.0071234
GO:2000727	positive regulation of cardiac muscle cell differentiation	biological_process	4.94437	0.0071234
GO:1904018	positive regulation of vasculature development	biological_process	4.94211	0.00713954
GO:0005901	caveola	cellular_component	4.94102	0.00714732
GO:0048514	blood vessel morphogenesis	biological_process	4.92737	0.0072455
GO:0099081	supramolecular polymer	cellular_component	4.90264	0.00742693
GO:0099512	supramolecular fiber	cellular_component	4.90264	0.00742693
GO:0016055	Wnt signaling pathway	biological_process	4.90052	0.00744273
GO:0061035	regulation of cartilage development	biological_process	4.88433	0.00756416
GO:0014706	striated muscle tissue development	biological_process	4.85847	0.00776233
GO:0051241	negative regulation of multicellular organismal process	biological_process	4.85053	0.00782426
GO:0002063	chondrocyte development	biological_process	4.84943	0.00783283
GO:0046323	D-glucose import	biological_process	4.84943	0.00783283
GO:0046697	decidualization	biological_process	4.84943	0.00783283
GO:0060538	skeletal muscle organ development	biological_process	4.84943	0.00783283
GO:1903530	regulation of secretion by cell	biological_process	4.83674	0.00793286
GO:0009913	epidermal cell differentiation	biological_process	4.83628	0.00793652
GO:0003073	regulation of systemic arterial blood pressure	biological_process	4.82648	0.00801465
GO:0055010	ventricular cardiac muscle tissue morphogenesis	biological_process	4.82648	0.00801465
GO:0031214	biomineral tissue development	biological_process	4.79159	0.00829925
GO:0048762	mesenchymal cell differentiation	biological_process	4.79159	0.00829925
GO:0008150	biological_process	biological_process	4.78292	0.00837155
GO:0045934	negative regulation of nucleobase-containing compound metabolic process	biological_process	4.77647	0.00842565
GO:0042592	homeostatic process	biological_process	4.77593	0.00843021
GO:0006915	apoptotic process	biological_process	4.76744	0.00850215
GO:0001990	regulation of systemic arterial blood pressure by hormone	biological_process	4.73895	0.00874783
GO:0004622	lysophospholipase activity	molecular_function	4.73895	0.00874783
GO:0007422	peripheral nervous system development	biological_process	4.73895	0.00874783
GO:0016331	morphogenesis of embryonic epithelium	biological_process	4.73895	0.00874783
GO:0035035	histone acetyltransferase binding	molecular_function	4.73895	0.00874783
GO:0050886	endocrine process	biological_process	4.73895	0.00874783
GO:0001932	regulation of protein phosphorylation	biological_process	4.72388	0.00888065
GO:0045202	synapse	cellular_component	4.72045	0.00891115
GO:0043069	negative regulation of programmed cell death	biological_process	4.71512	0.00895878
GO:0070161	anchoring junction	cellular_component	4.71512	0.00895878
GO:0015220	choline transmembrane transporter activity	molecular_function	4.70396	0.00905929
GO:0047499	calcium-independent phospholipase A2 activity	molecular_function	4.70396	0.00905929
GO:0060371	regulation of atrial cardiac muscle cell membrane depolarization	biological_process	4.70396	0.00905929
GO:0060484	lung-associated mesenchyme development	biological_process	4.70396	0.00905929
GO:0060509	type I pneumocyte differentiation	biological_process	4.70396	0.00905929
GO:0060601	lateral sprouting from an epithelium	biological_process	4.70396	0.00905929
GO:0061042	vascular wound healing	biological_process	4.70396	0.00905929
GO:0061072	iris morphogenesis	biological_process	4.70396	0.00905929
GO:0071447	cellular response to hydroperoxide	biological_process	4.70396	0.00905929
GO:2000794	regulation of epithelial cell proliferation involved in lung morphogenesis	biological_process	4.70396	0.00905929
GO:0045892	negative regulation of DNA-templated transcription	biological_process	4.6944	0.00914636
GO:0005080	protein kinase C binding	molecular_function	4.68356	0.00924601
GO:0042325	regulation of phosphorylation	biological_process	4.67714	0.00930557
GO:0016247	channel regulator activity	molecular_function	4.6763	0.00931344
GO:0002053	positive regulation of mesenchymal cell proliferation	biological_process	4.63328	0.00972284
GO:0010463	mesenchymal cell proliferation	biological_process	4.63328	0.00972284
GO:0016460	myosin II complex	cellular_component	4.63328	0.00972284
GO:0032925	regulation of activin receptor signaling pathway	biological_process	4.63328	0.00972284
GO:0051145	smooth muscle cell differentiation	biological_process	4.63328	0.00972284
GO:0006109	regulation of carbohydrate metabolic process	biological_process	4.61253	0.00992664
GO:0098590	plasma membrane region	cellular_component	4.59804	0.0100715
GO:1902679	negative regulation of RNA biosynthetic process	biological_process	4.59804	0.0100715
GO:0050804	modulation of chemical synaptic transmission	biological_process	4.59399	0.0101124
GO:0097193	intrinsic apoptotic signaling pathway	biological_process	4.58104	0.0102443
GO:0099177	regulation of trans-synaptic signaling	biological_process	4.57648	0.010291
GO:1902533	positive regulation of intracellular signal transduction	biological_process	4.56334	0.0104271
GO:0022407	regulation of cell-cell adhesion	biological_process	4.55904	0.0104721
GO:0005882	intermediate filament	cellular_component	4.55536	0.0105107
GO:0043066	negative regulation of apoptotic process	biological_process	4.55385	0.0105266
GO:0030139	endocytic vesicle	cellular_component	4.5498	0.0105694
GO:0042572	retinol metabolic process	biological_process	4.54743	0.0105944
GO:0003044	regulation of systemic arterial blood pressure mediated by a chemical signal	biological_process	4.53205	0.0107586
GO:0032878	regulation of establishment or maintenance of cell polarity	biological_process	4.53205	0.0107586
GO:0060038	cardiac muscle cell proliferation	biological_process	4.53205	0.0107586
GO:0007154	cell communication	biological_process	4.52756	0.010807
GO:0044325	transmembrane transporter binding	molecular_function	4.52752	0.0108075
GO:0030500	regulation of bone mineralization	biological_process	4.51302	0.0109653
GO:0045765	regulation of angiogenesis	biological_process	4.51204	0.010976
GO:0060828	regulation of canonical Wnt signaling pathway	biological_process	4.49226	0.0111953
GO:0003149	membranous septum morphogenesis	biological_process	4.49171	0.0112014
GO:0014701	junctional sarcoplasmic reticulum membrane	cellular_component	4.49171	0.0112014
GO:0035360	positive regulation of peroxisome proliferator activated receptor signaling pathway	biological_process	4.49171	0.0112014
GO:0038060	nitric oxide-cGMP-mediated signaling	biological_process	4.49171	0.0112014
GO:0044062	regulation of excretion	biological_process	4.49171	0.0112014
GO:0072534	perineuronal net	cellular_component	4.49171	0.0112014
GO:1901031	regulation of response to reactive oxygen species	biological_process	4.49171	0.0112014
GO:1904753	negative regulation of vascular associated smooth muscle cell migration	biological_process	4.49171	0.0112014
GO:0030016	myofibril	cellular_component	4.48174	0.0113137
GO:0001837	epithelial to mesenchymal transition	biological_process	4.46333	0.0115239
GO:0031430	M band	cellular_component	4.43494	0.0118558
GO:0030291	protein serine/threonine kinase inhibitor activity	molecular_function	4.41755	0.0120637
GO:0070169	positive regulation of biomineral tissue development	biological_process	4.41755	0.0120637
GO:0030175	filopodium	cellular_component	4.41442	0.0121016
GO:0043434	response to peptide hormone	biological_process	4.39743	0.0123089
GO:0045926	negative regulation of growth	biological_process	4.39104	0.0123878
GO:0019207	kinase regulator activity	molecular_function	4.37488	0.0125896
GO:0004601	peroxidase activity	molecular_function	4.35481	0.0128448
GO:0060688	regulation of morphogenesis of a branching structure	biological_process	4.35481	0.0128448
GO:0001958	endochondral ossification	biological_process	4.34166	0.0130149
GO:0001968	fibronectin binding	molecular_function	4.34166	0.0130149
GO:0003208	cardiac ventricle morphogenesis	biological_process	4.34166	0.0130149
GO:0019934	cGMP-mediated signaling	biological_process	4.34166	0.0130149
GO:0030057	desmosome	cellular_component	4.34166	0.0130149
GO:0032924	activin receptor signaling pathway	biological_process	4.34166	0.0130149
GO:0036075	replacement ossification	biological_process	4.34166	0.0130149
GO:0034764	positive regulation of transmembrane transport	biological_process	4.33796	0.0130631
GO:1902532	negative regulation of intracellular signal transduction	biological_process	4.3261	0.013219
GO:0007169	cell surface receptor protein tyrosine kinase signaling pathway	biological_process	4.32194	0.0132741
GO:0141108	transporter regulator activity	molecular_function	4.30865	0.0134517
GO:0003214	cardiac left ventricle morphogenesis	biological_process	4.30192	0.0135425
GO:0005614	interstitial matrix	cellular_component	4.30192	0.0135425
GO:0015871	choline transport	biological_process	4.30192	0.0135425
GO:0019215	intermediate filament binding	molecular_function	4.30192	0.0135425
GO:0032794	GTPase activating protein binding	molecular_function	4.30192	0.0135425
GO:0048251	elastic fiber assembly	biological_process	4.30192	0.0135425
GO:0060736	prostate gland growth	biological_process	4.30192	0.0135425
GO:0071073	positive regulation of phospholipid biosynthetic process	biological_process	4.30192	0.0135425
GO:0071236	cellular response to antibiotic	biological_process	4.30192	0.0135425
GO:0071374	cellular response to parathyroid hormone stimulus	biological_process	4.30192	0.0135425
GO:0097646	calcitonin family receptor signaling pathway	biological_process	4.30192	0.0135425
GO:0097648	G protein-coupled receptor complex	cellular_component	4.30192	0.0135425
GO:0098966	perisynaptic extracellular matrix	cellular_component	4.30192	0.0135425
GO:1905208	negative regulation of cardiocyte differentiation	biological_process	4.30192	0.0135425
GO:0006110	regulation of glycolytic process	biological_process	4.29346	0.0136575
GO:0030811	regulation of nucleotide catabolic process	biological_process	4.29346	0.0136575
GO:0033121	regulation of purine nucleotide catabolic process	biological_process	4.29346	0.0136575
GO:0045778	positive regulation of ossification	biological_process	4.29346	0.0136575
GO:1902895	positive regulation of miRNA transcription	biological_process	4.29346	0.0136575
GO:0012501	programmed cell death	biological_process	4.2898	0.0137077
GO:0001523	retinoid metabolic process	biological_process	4.27215	0.0139518
GO:0030511	positive regulation of transforming growth factor beta receptor signaling pathway	biological_process	4.25194	0.0142365
GO:0085029	extracellular matrix assembly	biological_process	4.25194	0.0142365
GO:1903846	positive regulation of cellular response to transforming growth factor beta stimulus	biological_process	4.25194	0.0142365
GO:0016684	oxidoreductase activity, acting on peroxide as acceptor	molecular_function	4.23346	0.0145022
GO:0001817	regulation of cytokine production	biological_process	4.2312	0.014535
GO:0008219	cell death	biological_process	4.23008	0.0145513
GO:0019887	protein kinase regulator activity	molecular_function	4.20187	0.0149676
GO:0005509	calcium ion binding	molecular_function	4.20083	0.0149832
GO:0070374	positive regulation of ERK1 and ERK2 cascade	biological_process	4.19366	0.015091
GO:0060537	muscle tissue development	biological_process	4.19186	0.0151181
GO:0045995	regulation of embryonic development	biological_process	4.18085	0.0152855
GO:0007507	heart development	biological_process	4.17859	0.01532
GO:0001704	formation of primary germ layer	biological_process	4.17474	0.0153792
GO:0016459	myosin complex	cellular_component	4.17474	0.0153792
GO:0030017	sarcomere	cellular_component	4.17474	0.0153792
GO:0048278	vesicle docking	biological_process	4.17474	0.0153792
GO:0071320	cellular response to cAMP	biological_process	4.17474	0.0153792
GO:0061037	negative regulation of cartilage development	biological_process	4.16556	0.015521
GO:0071676	negative regulation of mononuclear cell migration	biological_process	4.16556	0.015521
GO:0071772	response to BMP	biological_process	4.16556	0.015521
GO:0071773	cellular response to BMP stimulus	biological_process	4.16556	0.015521
GO:0071889	14-3-3 protein binding	molecular_function	4.16556	0.015521
GO:0099170	postsynaptic modulation of chemical synaptic transmission	biological_process	4.16556	0.015521
GO:0006986	response to unfolded protein	biological_process	4.13621	0.0159833
GO:0002357	defense response to tumor cell	biological_process	4.13046	0.0160754
GO:0005583	fibrillar collagen trimer	cellular_component	4.13046	0.0160754
GO:0010642	negative regulation of platelet-derived growth factor receptor signaling pathway	biological_process	4.13046	0.0160754
GO:0014061	regulation of norepinephrine secretion	biological_process	4.13046	0.0160754
GO:0014733	regulation of skeletal muscle adaptation	biological_process	4.13046	0.0160754
GO:0014745	negative regulation of muscle adaptation	biological_process	4.13046	0.0160754
GO:0035497	cAMP response element binding	molecular_function	4.13046	0.0160754
GO:0036152	phosphatidylethanolamine acyl-chain remodeling	biological_process	4.13046	0.0160754
GO:0060442	branching involved in prostate gland morphogenesis	biological_process	4.13046	0.0160754
GO:0060445	branching involved in salivary gland morphogenesis	biological_process	4.13046	0.0160754
GO:0062042	regulation of cardiac epithelial to mesenchymal transition	biological_process	4.13046	0.0160754
GO:0071493	cellular response to UV-B	biological_process	4.13046	0.0160754
GO:0141221	histone deacetylase activity, hydrolytic mechanism	molecular_function	4.13046	0.0160754
GO:1901338	catecholamine binding	molecular_function	4.13046	0.0160754
GO:1902282	voltage-gated potassium channel activity involved in ventricular cardiac muscle cell action potential repolarization	molecular_function	4.13046	0.0160754
GO:2000035	regulation of stem cell division	biological_process	4.13046	0.0160754
GO:0032501	multicellular organismal process	biological_process	4.12612	0.0161454
GO:0006940	regulation of smooth muscle contraction	biological_process	4.11727	0.0162889
GO:0045428	regulation of nitric oxide biosynthetic process	biological_process	4.11727	0.0162889
GO:0001010	RNA polymerase II sequence-specific DNA-binding transcription factor recruiting activity	molecular_function	4.10386	0.0165088
GO:0001532	interleukin-21 receptor activity	molecular_function	4.10386	0.0165088
GO:0002280	monocyte activation involved in immune response	biological_process	4.10386	0.0165088
GO:0003185	sinoatrial valve morphogenesis	biological_process	4.10386	0.0165088
GO:0004123	cystathionine gamma-lyase activity	molecular_function	4.10386	0.0165088
GO:0004514	nicotinate-nucleotide diphosphorylase (carboxylating) activity	molecular_function	4.10386	0.0165088
GO:0004990	oxytocin receptor activity	molecular_function	4.10386	0.0165088
GO:0005596	collagen type XIV trimer	cellular_component	4.10386	0.0165088
GO:0008111	alpha-methylacyl-CoA racemase activity	molecular_function	4.10386	0.0165088
GO:0008116	prostaglandin-I synthase activity	molecular_function	4.10386	0.0165088
GO:0014853	regulation of excitatory postsynaptic membrane potential involved in skeletal muscle contraction	biological_process	4.10386	0.0165088
GO:0015327	cystine:glutamate antiporter activity	molecular_function	4.10386	0.0165088
GO:0016501	prostacyclin receptor activity	molecular_function	4.10386	0.0165088
GO:0018272	protein-pyridoxal-5-phosphate linkage via peptidyl-N6-pyridoxal phosphate-L-lysine	biological_process	4.10386	0.0165088
GO:0018352	protein-pyridoxal-5-phosphate linkage	biological_process	4.10386	0.0165088
GO:0031078	histone H3K14 deacetylase activity, hydrolytic mechanism	molecular_function	4.10386	0.0165088
GO:0031444	slow-twitch skeletal muscle fiber contraction	biological_process	4.10386	0.0165088
GO:0032034	myosin II head/neck binding	molecular_function	4.10386	0.0165088
GO:0032595	B cell receptor transport within lipid bilayer	biological_process	4.10386	0.0165088
GO:0032597	B cell receptor transport into membrane raft	biological_process	4.10386	0.0165088
GO:0032599	protein transport out of membrane raft	biological_process	4.10386	0.0165088
GO:0032600	chemokine receptor transport out of membrane raft	biological_process	4.10386	0.0165088
GO:0032913	negative regulation of transforming growth factor beta3 production	biological_process	4.10386	0.0165088
GO:0033606	chemokine receptor transport within lipid bilayer	biological_process	4.10386	0.0165088
GO:0034213	quinolinate catabolic process	biological_process	4.10386	0.0165088
GO:0034739	histone H4K16 deacetylase activity, hydrolytic mechanism	molecular_function	4.10386	0.0165088
GO:0035602	fibroblast growth factor receptor signaling pathway involved in negative regulation of apoptotic process in bone marrow cell	biological_process	4.10386	0.0165088
GO:0035603	fibroblast growth factor receptor signaling pathway involved in hemopoiesis	biological_process	4.10386	0.0165088
GO:0035604	fibroblast growth factor receptor signaling pathway involved in positive regulation of cell proliferation in bone marrow	biological_process	4.10386	0.0165088
GO:0035992	tendon formation	biological_process	4.10386	0.0165088
GO:0036143	kringle domain binding	molecular_function	4.10386	0.0165088
GO:0038097	positive regulation of mast cell activation by Fc-epsilon receptor signaling pathway	biological_process	4.10386	0.0165088
GO:0038114	interleukin-21-mediated signaling pathway	biological_process	4.10386	0.0165088
GO:0044524	protein sulfhydration	biological_process	4.10386	0.0165088
GO:0044540	L-cystine L-cysteine-lyase (deaminating)	molecular_function	4.10386	0.0165088
GO:0046684	response to pyrethroid	biological_process	4.10386	0.0165088
GO:0047982	homocysteine desulfhydrase activity	molecular_function	4.10386	0.0165088
GO:0060283	negative regulation of oocyte development	biological_process	4.10386	0.0165088
GO:0060316	positive regulation of ryanodine-sensitive calcium-release channel activity	biological_process	4.10386	0.0165088
GO:0061172	regulation of establishment of bipolar cell polarity	biological_process	4.10386	0.0165088
GO:0061185	negative regulation of dermatome development	biological_process	4.10386	0.0165088
GO:0061196	fungiform papilla development	biological_process	4.10386	0.0165088
GO:0061444	endocardial cushion cell development	biological_process	4.10386	0.0165088
GO:0061873	regulation of hepatic stellate cell contraction	biological_process	4.10386	0.0165088
GO:0061874	positive regulation of hepatic stellate cell contraction	biological_process	4.10386	0.0165088
GO:0061910	autophagosome-endosome fusion	biological_process	4.10386	0.0165088
GO:0062175	brexanolone catabolic process	biological_process	4.10386	0.0165088
GO:0070287	ferritin receptor activity	molecular_function	4.10386	0.0165088
GO:0070892	lipoteichoic acid immune receptor activity	molecular_function	4.10386	0.0165088
GO:0070981	L-asparagine biosynthetic process	biological_process	4.10386	0.0165088
GO:0071324	cellular response to disaccharide stimulus	biological_process	4.10386	0.0165088
GO:0071329	cellular response to sucrose stimulus	biological_process	4.10386	0.0165088
GO:0080146	L-cysteine desulfhydrase activity	molecular_function	4.10386	0.0165088
GO:0098606	selenocystathionine gamma-lyase activity	molecular_function	4.10386	0.0165088
GO:0120158	positive regulation of collagen catabolic process	biological_process	4.10386	0.0165088
GO:0140924	L-kynurenine transmembrane transport	biological_process	4.10386	0.0165088
GO:0140926	L-kynurenine transmembrane transporter activity	molecular_function	4.10386	0.0165088
GO:0150024	oxidised low-density lipoprotein particle clearance	biological_process	4.10386	0.0165088
GO:0150025	oxidised low-density lipoprotein particle receptor activity	molecular_function	4.10386	0.0165088
GO:0160165	CD8-positive, alpha-beta T cell homeostasis	biological_process	4.10386	0.0165088
GO:1901346	negative regulation of vasculature development involved in avascular cornea development in camera-type eye	biological_process	4.10386	0.0165088
GO:1901494	regulation of cysteine metabolic process	biological_process	4.10386	0.0165088
GO:1903904	negative regulation of establishment of T cell polarity	biological_process	4.10386	0.0165088
GO:1903984	positive regulation of TRAIL-activated apoptotic signaling pathway	biological_process	4.10386	0.0165088
GO:1904055	negative regulation of cholangiocyte proliferation	biological_process	4.10386	0.0165088
GO:1904094	positive regulation of autophagic cell death	biological_process	4.10386	0.0165088
GO:1904205	negative regulation of skeletal muscle hypertrophy	biological_process	4.10386	0.0165088
GO:1904675	regulation of somatic stem cell division	biological_process	4.10386	0.0165088
GO:1904677	positive regulation of somatic stem cell division	biological_process	4.10386	0.0165088
GO:1904998	negative regulation of leukocyte adhesion to arterial endothelial cell	biological_process	4.10386	0.0165088
GO:1905872	negative regulation of protein localization to cell leading edge	biological_process	4.10386	0.0165088
GO:1990722	DAPK1-calmodulin complex	cellular_component	4.10386	0.0165088
GO:2000101	regulation of mammary stem cell proliferation	biological_process	4.10386	0.0165088
GO:2000103	positive regulation of mammary stem cell proliferation	biological_process	4.10386	0.0165088
GO:2000119	negative regulation of sodium-dependent phosphate transport	biological_process	4.10386	0.0165088
GO:2000308	negative regulation of tumor necrosis factor (ligand) superfamily member 11 production	biological_process	4.10386	0.0165088
GO:2000723	negative regulation of cardiac vascular smooth muscle cell differentiation	biological_process	4.10386	0.0165088
GO:0016101	diterpenoid metabolic process	biological_process	4.09223	0.0167019
GO:0051591	response to cAMP	biological_process	4.09223	0.0167019
GO:0042310	vasoconstriction	biological_process	4.0823	0.0168686
GO:0061134	peptidase regulator activity	molecular_function	4.08183	0.0168766
GO:0051338	regulation of transferase activity	biological_process	4.07146	0.0170525
GO:0030514	negative regulation of BMP signaling pathway	biological_process	4.06101	0.0172317
GO:0048839	inner ear development	biological_process	4.06101	0.0172317
GO:0006979	response to oxidative stress	biological_process	4.05669	0.0173062
GO:0061135	endopeptidase regulator activity	molecular_function	4.05484	0.0173382
GO:0005515	protein binding	molecular_function	4.04663	0.0174812
GO:0042593	glucose homeostasis	biological_process	4.02771	0.0178151
GO:0051896	regulation of phosphatidylinositol 3-kinase/protein kinase B signal transduction	biological_process	4.01946	0.0179627
GO:0097367	carbohydrate derivative binding	molecular_function	4.00702	0.0181875
GO:0008543	fibroblast growth factor receptor signaling pathway	biological_process	4.0059	0.0182079
GO:0045604	regulation of epidermal cell differentiation	biological_process	4.0059	0.0182079
GO:0050727	regulation of inflammatory response	biological_process	4.00417	0.0182393
GO:0003206	cardiac chamber morphogenesis	biological_process	4.00196	0.0182797
GO:0010631	epithelial cell migration	biological_process	4.00196	0.0182797
GO:0031069	hair follicle morphogenesis	biological_process	4.00196	0.0182797
GO:0040036	regulation of fibroblast growth factor receptor signaling pathway	biological_process	4.00196	0.0182797
GO:0030278	regulation of ossification	biological_process	4.00186	0.0182816
GO:0033500	carbohydrate homeostasis	biological_process	4.00078	0.0183013
GO:0003013	circulatory system process	biological_process	3.98881	0.0185217
GO:0005178	integrin binding	molecular_function	3.97472	0.0187845
GO:0003197	endocardial cushion development	biological_process	3.97426	0.0187933
GO:0003215	cardiac right ventricle morphogenesis	biological_process	3.97426	0.0187933
GO:0017017	MAP kinase tyrosine/serine/threonine phosphatase activity	molecular_function	3.97426	0.0187933
GO:0031005	filamin binding	molecular_function	3.97426	0.0187933
GO:0033690	positive regulation of osteoblast proliferation	biological_process	3.97426	0.0187933
GO:0038092	nodal signaling pathway	biological_process	3.97426	0.0187933
GO:0043568	positive regulation of insulin-like growth factor receptor signaling pathway	biological_process	3.97426	0.0187933
GO:0045837	negative regulation of membrane potential	biological_process	3.97426	0.0187933
GO:0048505	regulation of timing of cell differentiation	biological_process	3.97426	0.0187933
GO:0098915	membrane repolarization during ventricular cardiac muscle cell action potential	biological_process	3.97426	0.0187933
GO:0099625	ventricular cardiac muscle cell membrane repolarization	biological_process	3.97426	0.0187933
GO:1905209	positive regulation of cardiocyte differentiation	biological_process	3.97426	0.0187933
GO:1905939	regulation of gonad development	biological_process	3.97426	0.0187933
GO:0007267	cell-cell signaling	biological_process	3.97352	0.0188072
GO:0045785	positive regulation of cell adhesion	biological_process	3.96598	0.0189495
GO:0009408	response to heat	biological_process	3.96407	0.0189857
GO:0009628	response to abiotic stimulus	biological_process	3.95739	0.019113
GO:0015030	Cajal body	cellular_component	3.95192	0.0192177
GO:0090303	positive regulation of wound healing	biological_process	3.95192	0.0192177
GO:2000630	positive regulation of miRNA metabolic process	biological_process	3.95192	0.0192177
GO:0051897	positive regulation of phosphatidylinositol 3-kinase/protein kinase B signal transduction	biological_process	3.94754	0.0193021
GO:0009266	response to temperature stimulus	biological_process	3.94481	0.0193549
GO:0060429	epithelium development	biological_process	3.93625	0.0195212
GO:0010464	regulation of mesenchymal cell proliferation	biological_process	3.92438	0.0197545
GO:1902882	regulation of response to oxidative stress	biological_process	3.92438	0.0197545
GO:0090066	regulation of anatomical structure size	biological_process	3.91513	0.019938
GO:0035914	skeletal muscle cell differentiation	biological_process	3.89903	0.0202616
GO:0002718	regulation of cytokine production involved in immune response	biological_process	3.89823	0.0202777
GO:0004722	protein serine/threonine phosphatase activity	molecular_function	3.88164	0.0206169
GO:0070372	regulation of ERK1 and ERK2 cascade	biological_process	3.86669	0.0209275
GO:0061041	regulation of wound healing	biological_process	3.86444	0.0209747
GO:0001819	positive regulation of cytokine production	biological_process	3.85528	0.0211676
GO:0017156	calcium-ion regulated exocytosis	biological_process	3.84938	0.0212929
GO:0072175	epithelial tube formation	biological_process	3.84938	0.0212929
GO:0032432	actin filament bundle	cellular_component	3.84129	0.0214658
GO:0051716	cellular response to stimulus	biological_process	3.83989	0.021496
GO:0050790	regulation of catalytic activity	biological_process	3.83896	0.0215159
GO:0001518	voltage-gated sodium channel complex	cellular_component	3.83094	0.0216892
GO:0001706	endoderm formation	biological_process	3.83094	0.0216892
GO:0003188	heart valve formation	biological_process	3.83094	0.0216892
GO:0008195	phosphatidate phosphatase activity	molecular_function	3.83094	0.0216892
GO:0031650	regulation of heat generation	biological_process	3.83094	0.0216892
GO:0034392	negative regulation of smooth muscle cell apoptotic process	biological_process	3.83094	0.0216892
GO:0036379	myofilament	cellular_component	3.83094	0.0216892
GO:0040034	regulation of development, heterochronic	biological_process	3.83094	0.0216892
GO:0086008	voltage-gated potassium channel activity involved in cardiac muscle cell action potential repolarization	molecular_function	3.83094	0.0216892
GO:0030858	positive regulation of epithelial cell differentiation	biological_process	3.79636	0.0224524
GO:0042472	inner ear morphogenesis	biological_process	3.79636	0.0224524
GO:0080164	regulation of nitric oxide metabolic process	biological_process	3.79636	0.0224524
GO:0034762	regulation of transmembrane transport	biological_process	3.79368	0.0225126
GO:0034599	cellular response to oxidative stress	biological_process	3.79254	0.0225383
GO:0003180	aortic valve morphogenesis	biological_process	3.77683	0.0228952
GO:0043537	negative regulation of blood vessel endothelial cell migration	biological_process	3.77683	0.0228952
GO:0061436	establishment of skin barrier	biological_process	3.77683	0.0228952
GO:0071900	regulation of protein serine/threonine kinase activity	biological_process	3.76522	0.0231626
GO:0019229	regulation of vasoconstriction	biological_process	3.74652	0.0235998
GO:0140029	exocytic process	biological_process	3.74652	0.0235998
GO:0045444	fat cell differentiation	biological_process	3.73285	0.0239247
GO:0010594	regulation of endothelial cell migration	biological_process	3.71479	0.0243605
GO:0030308	negative regulation of cell growth	biological_process	3.71479	0.0243605
GO:0023052	signaling	biological_process	3.71395	0.0243811
GO:0000146	microfilament motor activity	molecular_function	3.70658	0.0245613
GO:0010935	regulation of macrophage cytokine production	biological_process	3.70658	0.0245613
GO:0014855	striated muscle cell proliferation	biological_process	3.70658	0.0245613
GO:0015144	carbohydrate transmembrane transporter activity	molecular_function	3.70658	0.0245613
GO:0043268	positive regulation of potassium ion transport	biological_process	3.70658	0.0245613
GO:0070252	actin-mediated cell contraction	biological_process	3.70658	0.0245613
GO:0070873	regulation of glycogen metabolic process	biological_process	3.70658	0.0245613
GO:0070884	regulation of calcineurin-NFAT signaling cascade	biological_process	3.70658	0.0245613
GO:0048468	cell development	biological_process	3.7044	0.024615
GO:0001667	ameboidal-type cell migration	biological_process	3.70082	0.0247034
GO:0002934	desmosome organization	biological_process	3.69866	0.0247568
GO:0005523	tropomyosin binding	molecular_function	3.69866	0.0247568
GO:0005859	muscle myosin complex	cellular_component	3.69866	0.0247568
GO:0021756	striatum development	biological_process	3.69866	0.0247568
GO:0036151	phosphatidylcholine acyl-chain remodeling	biological_process	3.69866	0.0247568
GO:0042303	molting cycle	biological_process	3.69866	0.0247568
GO:0042633	hair cycle	biological_process	3.69866	0.0247568
GO:0051371	muscle alpha-actinin binding	molecular_function	3.69866	0.0247568
GO:0071107	response to parathyroid hormone	biological_process	3.69866	0.0247568
GO:0097623	potassium ion export across plasma membrane	biological_process	3.69866	0.0247568
GO:0140354	lipid import into cell	biological_process	3.69866	0.0247568
GO:2000345	regulation of hepatocyte proliferation	biological_process	3.69866	0.0247568
GO:2000402	negative regulation of lymphocyte migration	biological_process	3.69866	0.0247568
GO:2000671	regulation of motor neuron apoptotic process	biological_process	3.69866	0.0247568
GO:0043470	regulation of carbohydrate catabolic process	biological_process	3.69763	0.0247822
GO:0070301	cellular response to hydrogen peroxide	biological_process	3.69763	0.0247822
GO:0030111	regulation of Wnt signaling pathway	biological_process	3.69381	0.024877
GO:0042445	hormone metabolic process	biological_process	3.69299	0.0248975
GO:0043467	regulation of generation of precursor metabolites and energy	biological_process	3.66912	0.0254989
GO:2001233	regulation of apoptotic signaling pathway	biological_process	3.65127	0.0259581
GO:0046470	phosphatidylcholine metabolic process	biological_process	3.64967	0.0259998
GO:0006721	terpenoid metabolic process	biological_process	3.64771	0.0260506
GO:0006887	exocytosis	biological_process	3.6443	0.0261397
GO:0001662	behavioral fear response	biological_process	3.63852	0.0262912
GO:0050433	regulation of catecholamine secretion	biological_process	3.63852	0.0262912
GO:0106056	regulation of calcineurin-mediated signaling	biological_process	3.63852	0.0262912
GO:0019838	growth factor binding	molecular_function	3.63776	0.0263112
GO:0004867	serine-type endopeptidase inhibitor activity	molecular_function	3.61055	0.0270369
GO:0035966	response to topologically incorrect protein	biological_process	3.61055	0.0270369
GO:0042476	odontogenesis	biological_process	3.61055	0.0270369
GO:0001570	vasculogenesis	biological_process	3.6026	0.0272527
GO:0045682	regulation of epidermis development	biological_process	3.6026	0.0272527
GO:0005775	vacuolar lumen	cellular_component	3.57896	0.0279047
GO:0010563	negative regulation of phosphorus metabolic process	biological_process	3.57896	0.0279047
GO:0030414	peptidase inhibitor activity	molecular_function	3.57896	0.0279047
GO:0045936	negative regulation of phosphate metabolic process	biological_process	3.57896	0.0279047
GO:0055088	lipid homeostasis	biological_process	3.57896	0.0279047
GO:0003161	cardiac conduction system development	biological_process	3.57593	0.0279895
GO:0005521	lamin binding	molecular_function	3.57593	0.0279895
GO:0014829	vascular associated smooth muscle contraction	biological_process	3.57593	0.0279895
GO:0016846	carbon-sulfur lyase activity	molecular_function	3.57593	0.0279895
GO:0032482	Rab protein signal transduction	biological_process	3.57593	0.0279895
GO:0048148	behavioral response to cocaine	biological_process	3.57593	0.0279895
GO:0051152	positive regulation of smooth muscle cell differentiation	biological_process	3.57593	0.0279895
GO:0060993	kidney morphogenesis	biological_process	3.57593	0.0279895
GO:0090051	negative regulation of cell migration involved in sprouting angiogenesis	biological_process	3.57593	0.0279895
GO:1903727	positive regulation of phospholipid metabolic process	biological_process	3.57593	0.0279895
GO:0010717	regulation of epithelial to mesenchymal transition	biological_process	3.57388	0.0280467
GO:0002209	behavioral defense response	biological_process	3.57253	0.0280846
GO:0045746	negative regulation of Notch signaling pathway	biological_process	3.57253	0.0280846
GO:0060412	ventricular septum morphogenesis	biological_process	3.57253	0.0280846
GO:0086002	cardiac muscle cell action potential involved in contraction	biological_process	3.57253	0.0280846
GO:0090049	regulation of cell migration involved in sprouting angiogenesis	biological_process	3.57253	0.0280846
GO:1900181	negative regulation of protein localization to nucleus	biological_process	3.57253	0.0280846
GO:0009986	cell surface	cellular_component	3.57067	0.0281371
GO:1903036	positive regulation of response to wounding	biological_process	3.55641	0.0285411
GO:0010558	negative regulation of macromolecule biosynthetic process	biological_process	3.55497	0.0285822
GO:0009892	negative regulation of metabolic process	biological_process	3.55395	0.0286115
GO:0045860	positive regulation of protein kinase activity	biological_process	3.54561	0.0288509
GO:0048584	positive regulation of response to stimulus	biological_process	3.52924	0.0293272
GO:1904427	positive regulation of calcium ion transmembrane transport	biological_process	3.51106	0.0298652
GO:0001709	cell fate determination	biological_process	3.50851	0.0299415
GO:0010712	regulation of collagen metabolic process	biological_process	3.50851	0.0299415
GO:0030574	collagen catabolic process	biological_process	3.50851	0.0299415
GO:0141091	transforming growth factor beta receptor superfamily signaling pathway	biological_process	3.50021	0.0301912
GO:0030324	lung development	biological_process	3.46675	0.0312184
GO:0030510	regulation of BMP signaling pathway	biological_process	3.46675	0.0312184
GO:0141193	nuclear receptor-mediated signaling pathway	biological_process	3.46675	0.0312184
GO:0005518	collagen binding	molecular_function	3.46653	0.0312252
GO:0051099	positive regulation of binding	biological_process	3.46653	0.0312252
GO:0071322	cellular response to carbohydrate stimulus	biological_process	3.46653	0.0312252
GO:0005324	long-chain fatty acid transmembrane transporter activity	molecular_function	3.46155	0.031381
GO:0006998	nuclear envelope organization	biological_process	3.46155	0.031381
GO:0033275	actin-myosin filament sliding	biological_process	3.46155	0.031381
GO:0033549	MAP kinase phosphatase activity	molecular_function	3.46155	0.031381
GO:0051151	negative regulation of smooth muscle cell differentiation	biological_process	3.46155	0.031381
GO:0055091	phospholipid homeostasis	biological_process	3.46155	0.031381
GO:0071868	cellular response to monoamine stimulus	biological_process	3.46155	0.031381
GO:0071870	cellular response to catecholamine stimulus	biological_process	3.46155	0.031381
GO:1904888	cranial skeletal system development	biological_process	3.46155	0.031381
GO:0044093	positive regulation of molecular function	biological_process	3.4538	0.0316253
GO:0032102	negative regulation of response to external stimulus	biological_process	3.44719	0.0318348
GO:0017158	regulation of calcium ion-dependent exocytosis	biological_process	3.44635	0.0318617
GO:0034405	response to fluid shear stress	biological_process	3.44635	0.0318617
GO:0043299	leukocyte degranulation	biological_process	3.44635	0.0318617
GO:0048144	fibroblast proliferation	biological_process	3.44635	0.0318617
GO:0098773	skin epidermis development	biological_process	3.44635	0.0318617
GO:0009894	regulation of catabolic process	biological_process	3.43409	0.0322547
GO:0002027	regulation of heart rate	biological_process	3.43196	0.0323235
GO:0044853	plasma membrane raft	cellular_component	3.43196	0.0323235
GO:0009890	negative regulation of biosynthetic process	biological_process	3.42692	0.0324868
GO:0002028	regulation of sodium ion transport	biological_process	3.4228	0.032621
GO:0051966	regulation of synaptic transmission, glutamatergic	biological_process	3.4228	0.032621
GO:0098794	postsynapse	cellular_component	3.42073	0.0326886
GO:0001588	dopamine neurotransmitter receptor activity, coupled via Gs	molecular_function	3.41898	0.0327459
GO:0001808	negative regulation of type IV hypersensitivity	biological_process	3.41898	0.0327459
GO:0002121	inter-male aggressive behavior	biological_process	3.41898	0.0327459
GO:0002160	desmosome maintenance	biological_process	3.41898	0.0327459
GO:0002930	trabecular meshwork development	biological_process	3.41898	0.0327459
GO:0003010	voluntary skeletal muscle contraction	biological_process	3.41898	0.0327459
GO:0003050	regulation of systemic arterial blood pressure by atrial natriuretic peptide	biological_process	3.41898	0.0327459
GO:0003195	tricuspid valve formation	biological_process	3.41898	0.0327459
GO:0003199	endocardial cushion to mesenchymal transition involved in heart valve formation	biological_process	3.41898	0.0327459
GO:0004066	asparagine synthase (glutamine-hydrolyzing) activity	molecular_function	3.41898	0.0327459
GO:0004611	phosphoenolpyruvate carboxykinase activity	molecular_function	3.41898	0.0327459
GO:0004613	phosphoenolpyruvate carboxykinase (GTP) activity	molecular_function	3.41898	0.0327459
GO:0004824	lysine-tRNA ligase activity	molecular_function	3.41898	0.0327459
GO:0004948	calcitonin receptor activity	molecular_function	3.41898	0.0327459
GO:0004951	cholecystokinin receptor activity	molecular_function	3.41898	0.0327459
GO:0006529	asparagine biosynthetic process	biological_process	3.41898	0.0327459
GO:0007199	G protein-coupled receptor signaling pathway coupled to cGMP nucleotide second messenger	biological_process	3.41898	0.0327459
GO:0007521	muscle cell fate determination	biological_process	3.41898	0.0327459
GO:0008050	female courtship behavior	biological_process	3.41898	0.0327459
GO:0008147	structural constituent of bone	molecular_function	3.41898	0.0327459
GO:0014721	twitch skeletal muscle contraction	biological_process	3.41898	0.0327459
GO:0014738	regulation of muscle hyperplasia	biological_process	3.41898	0.0327459
GO:0014740	negative regulation of muscle hyperplasia	biological_process	3.41898	0.0327459
GO:0014835	myoblast differentiation involved in skeletal muscle regeneration	biological_process	3.41898	0.0327459
GO:0014846	esophagus smooth muscle contraction	biological_process	3.41898	0.0327459
GO:0019153	protein-disulfide reductase (glutathione) activity	molecular_function	3.41898	0.0327459
GO:0019343	cysteine biosynthetic process via cystathionine	biological_process	3.41898	0.0327459
GO:0019543	propionate catabolic process	biological_process	3.41898	0.0327459
GO:0021557	oculomotor nerve development	biological_process	3.41898	0.0327459
GO:0030348	syntaxin-3 binding	molecular_function	3.41898	0.0327459
GO:0031249	denatured protein binding	molecular_function	3.41898	0.0327459
GO:0031335	regulation of sulfur amino acid metabolic process	biological_process	3.41898	0.0327459
GO:0031703	type 2 angiotensin receptor binding	molecular_function	3.41898	0.0327459
GO:0031750	D3 dopamine receptor binding	molecular_function	3.41898	0.0327459
GO:0032129	histone H3K9 deacetylase activity, hydrolytic mechanism	molecular_function	3.41898	0.0327459
GO:0032542	sulfiredoxin activity	molecular_function	3.41898	0.0327459
GO:0033842	N-acetyl-beta-glucosaminyl-derivative 4-beta-N-acetylgalactosaminyltransferase activity	molecular_function	3.41898	0.0327459
GO:0034346	positive regulation of type III interferon production	biological_process	3.41898	0.0327459
GO:0034478	phosphatidylglycerol catabolic process	biological_process	3.41898	0.0327459
GO:0035607	fibroblast growth factor receptor signaling pathway involved in orbitofrontal cortex development	biological_process	3.41898	0.0327459
GO:0035802	adrenal cortex formation	biological_process	3.41898	0.0327459
GO:0035907	dorsal aorta development	biological_process	3.41898	0.0327459
GO:0035983	response to trichostatin A	biological_process	3.41898	0.0327459
GO:0035984	cellular response to trichostatin A	biological_process	3.41898	0.0327459
GO:0035990	tendon cell differentiation	biological_process	3.41898	0.0327459
GO:0036304	umbilical cord morphogenesis	biological_process	3.41898	0.0327459
GO:0038143	ERBB3:ERBB2 complex	cellular_component	3.41898	0.0327459
GO:0042488	positive regulation of odontogenesis of dentin-containing tooth	biological_process	3.41898	0.0327459
GO:0045992	negative regulation of embryonic development	biological_process	3.41898	0.0327459
GO:0046327	glycerol biosynthetic process from pyruvate	biological_process	3.41898	0.0327459
GO:0051885	positive regulation of timing of anagen	biological_process	3.41898	0.0327459
GO:0055025	positive regulation of cardiac muscle tissue development	biological_process	3.41898	0.0327459
GO:0060281	regulation of oocyte development	biological_process	3.41898	0.0327459
GO:0060529	squamous basal epithelial stem cell differentiation involved in prostate gland acinus development	biological_process	3.41898	0.0327459
GO:0060595	fibroblast growth factor receptor signaling pathway involved in mammary gland specification	biological_process	3.41898	0.0327459
GO:0060615	mammary gland bud formation	biological_process	3.41898	0.0327459
GO:0060667	branch elongation involved in salivary gland morphogenesis	biological_process	3.41898	0.0327459
GO:0060915	mesenchymal cell differentiation involved in lung development	biological_process	3.41898	0.0327459
GO:0061869	regulation of hepatic stellate cell migration	biological_process	3.41898	0.0327459
GO:0061870	positive regulation of hepatic stellate cell migration	biological_process	3.41898	0.0327459
GO:0061928	glutathione specific gamma-glutamylcyclotransferase activity	molecular_function	3.41898	0.0327459
GO:0062044	negative regulation of cardiac epithelial to mesenchymal transition	biological_process	3.41898	0.0327459
GO:0062173	brexanolone metabolic process	biological_process	3.41898	0.0327459
GO:0070171	negative regulation of tooth mineralization	biological_process	3.41898	0.0327459
GO:0070538	oleic acid binding	molecular_function	3.41898	0.0327459
GO:0070982	L-asparagine metabolic process	biological_process	3.41898	0.0327459
GO:0071196	Kv4.3-KChIP1 channel complex	cellular_component	3.41898	0.0327459
GO:0071886	1-(4-iodo-2,5-dimethoxyphenyl)propan-2-amine binding	molecular_function	3.41898	0.0327459
GO:0072139	glomerular parietal epithelial cell differentiation	biological_process	3.41898	0.0327459
GO:0072160	nephron tubule epithelial cell differentiation	biological_process	3.41898	0.0327459
GO:0097474	retinal cone cell apoptotic process	biological_process	3.41898	0.0327459
GO:0098965	extracellular matrix of synaptic cleft	cellular_component	3.41898	0.0327459
GO:0106293	NADH oxidase H202-forming activity	molecular_function	3.41898	0.0327459
GO:0140651	futile creatine cycle	biological_process	3.41898	0.0327459
GO:0140794	histone arginine deiminase activity	molecular_function	3.41898	0.0327459
GO:0140798	histone H3R26 arginine deiminase activity	molecular_function	3.41898	0.0327459
GO:0141057	histone H3 arginine deiminase activity	molecular_function	3.41898	0.0327459
GO:1900190	regulation of single-species biofilm formation	biological_process	3.41898	0.0327459
GO:1900191	negative regulation of single-species biofilm formation	biological_process	3.41898	0.0327459
GO:1900228	regulation of single-species biofilm formation in or on host organism	biological_process	3.41898	0.0327459
GO:1900229	negative regulation of single-species biofilm formation in or on host organism	biological_process	3.41898	0.0327459
GO:1900240	negative regulation of phenotypic switching	biological_process	3.41898	0.0327459
GO:1901480	oleate transmembrane transporter activity	molecular_function	3.41898	0.0327459
GO:1902632	positive regulation of membrane hyperpolarization	biological_process	3.41898	0.0327459
GO:1903121	regulation of TRAIL-activated apoptotic signaling pathway	biological_process	3.41898	0.0327459
GO:1903786	regulation of glutathione biosynthetic process	biological_process	3.41898	0.0327459
GO:1904073	regulation of trophectodermal cell proliferation	biological_process	3.41898	0.0327459
GO:1904075	positive regulation of trophectodermal cell proliferation	biological_process	3.41898	0.0327459
GO:1904204	regulation of skeletal muscle hypertrophy	biological_process	3.41898	0.0327459
GO:1904674	positive regulation of somatic stem cell population maintenance	biological_process	3.41898	0.0327459
GO:1904829	regulation of aortic smooth muscle cell differentiation	biological_process	3.41898	0.0327459
GO:1904831	positive regulation of aortic smooth muscle cell differentiation	biological_process	3.41898	0.0327459
GO:1904863	regulation of beta-catenin-TCF complex assembly	biological_process	3.41898	0.0327459
GO:1904864	negative regulation of beta-catenin-TCF complex assembly	biological_process	3.41898	0.0327459
GO:1905879	regulation of oogenesis	biological_process	3.41898	0.0327459
GO:1905916	negative regulation of cell differentiation involved in phenotypic switching	biological_process	3.41898	0.0327459
GO:1905931	negative regulation of vascular associated smooth muscle cell differentiation involved in phenotypic switching	biological_process	3.41898	0.0327459
GO:1990259	histone H2A Q104 methyltransferase activity	molecular_function	3.41898	0.0327459
GO:1990406	CGRP receptor complex	cellular_component	3.41898	0.0327459
GO:1990409	adrenomedullin binding	molecular_function	3.41898	0.0327459
GO:1990622	CHOP-ATF3 complex	cellular_component	3.41898	0.0327459
GO:1990705	cholangiocyte proliferation	biological_process	3.41898	0.0327459
GO:2000332	regulation of blood microparticle formation	biological_process	3.41898	0.0327459
GO:2000334	positive regulation of blood microparticle formation	biological_process	3.41898	0.0327459
GO:2000565	negative regulation of CD8-positive, alpha-beta T cell proliferation	biological_process	3.41898	0.0327459
GO:2000722	regulation of cardiac vascular smooth muscle cell differentiation	biological_process	3.41898	0.0327459
GO:2001107	negative regulation of Rho guanyl-nucleotide exchange factor activity	biological_process	3.41898	0.0327459
GO:0017015	regulation of transforming growth factor beta receptor signaling pathway	biological_process	3.39822	0.0334326
GO:0000149	SNARE binding	molecular_function	3.39762	0.0334528
GO:0009636	response to toxic substance	biological_process	3.39762	0.0334528
GO:0051588	regulation of neurotransmitter transport	biological_process	3.39762	0.0334528
GO:0006950	response to stress	biological_process	3.39484	0.0335461
GO:0042220	response to cocaine	biological_process	3.38597	0.0338448
GO:0086001	cardiac muscle cell action potential	biological_process	3.38597	0.0338448
GO:0031424	keratinization	biological_process	3.37984	0.0340528
GO:0002702	positive regulation of production of molecular mediator of immune response	biological_process	3.36963	0.0344022
GO:0061629	RNA polymerase II-specific DNA-binding transcription factor binding	molecular_function	3.36857	0.0344389
GO:0051128	regulation of cellular component organization	biological_process	3.35871	0.03478
GO:0002693	positive regulation of cellular extravasation	biological_process	3.35454	0.0349254
GO:0003184	pulmonary valve morphogenesis	biological_process	3.35454	0.0349254
GO:0035358	regulation of peroxisome proliferator activated receptor signaling pathway	biological_process	3.35454	0.0349254
GO:0042308	negative regulation of protein import into nucleus	biological_process	3.35454	0.0349254
GO:0060055	angiogenesis involved in wound healing	biological_process	3.35454	0.0349254
GO:0060644	mammary gland epithelial cell differentiation	biological_process	3.35454	0.0349254
GO:0071071	regulation of phospholipid biosynthetic process	biological_process	3.35454	0.0349254
GO:0090190	positive regulation of branching involved in ureteric bud morphogenesis	biological_process	3.35454	0.0349254
GO:0004222	metalloendopeptidase activity	molecular_function	3.33025	0.0357843
GO:0003674	molecular_function	molecular_function	3.32784	0.0358703
GO:0030020	extracellular matrix structural constituent conferring tensile strength	molecular_function	3.32728	0.0358906
GO:0033017	sarcoplasmic reticulum membrane	cellular_component	3.32728	0.0358906
GO:0042596	fear response	biological_process	3.32728	0.0358906
GO:1904646	cellular response to amyloid-beta	biological_process	3.32728	0.0358906
GO:0030295	protein kinase activator activity	molecular_function	3.31331	0.0363956
GO:0033674	positive regulation of kinase activity	biological_process	3.31331	0.0363956
GO:1900180	regulation of protein localization to nucleus	biological_process	3.31331	0.0363956
GO:1903844	regulation of cellular response to transforming growth factor beta stimulus	biological_process	3.31331	0.0363956
GO:0003018	vascular process in circulatory system	biological_process	3.30693	0.0366283
GO:0016791	phosphatase activity	molecular_function	3.30693	0.0366283
GO:0005912	adherens junction	cellular_component	3.29965	0.0368961
GO:0007178	cell surface receptor protein serine/threonine kinase signaling pathway	biological_process	3.29965	0.0368961
GO:0010827	regulation of D-glucose transmembrane transport	biological_process	3.29617	0.0370247
GO:1902893	regulation of miRNA transcription	biological_process	3.29617	0.0370247
GO:0001764	neuron migration	biological_process	3.28556	0.0374195
GO:0008544	epidermis development	biological_process	3.28556	0.0374195
GO:0001525	angiogenesis	biological_process	3.27696	0.0377427
GO:0010828	positive regulation of D-glucose transmembrane transport	biological_process	3.27021	0.0379986
GO:0021915	neural tube development	biological_process	3.27021	0.0379986
GO:0045055	regulated exocytosis	biological_process	3.26456	0.0382136
GO:0010605	negative regulation of macromolecule metabolic process	biological_process	3.2597	0.0383999
GO:0051146	striated muscle cell differentiation	biological_process	3.25541	0.0385649
GO:0055002	striated muscle cell development	biological_process	3.25541	0.0385649
GO:0060348	bone development	biological_process	3.25541	0.0385649
GO:0140056	organelle localization by membrane tethering	biological_process	3.25541	0.0385649
GO:0001516	prostaglandin biosynthetic process	biological_process	3.25407	0.0386167
GO:0017075	syntaxin-1 binding	molecular_function	3.25407	0.0386167
GO:0040037	negative regulation of fibroblast growth factor receptor signaling pathway	biological_process	3.25407	0.0386167
GO:0042577	lipid phosphatase activity	molecular_function	3.25407	0.0386167
GO:0044342	type B pancreatic cell proliferation	biological_process	3.25407	0.0386167
GO:0070741	response to interleukin-6	biological_process	3.25407	0.0386167
GO:0071867	response to monoamine	biological_process	3.25407	0.0386167
GO:0071869	response to catecholamine	biological_process	3.25407	0.0386167
GO:1900119	positive regulation of execution phase of apoptosis	biological_process	3.25407	0.0386167
GO:0141124	intracellular signaling cassette	biological_process	3.24734	0.0388775
GO:0001568	blood vessel development	biological_process	3.23089	0.0395222
GO:0019222	regulation of metabolic process	biological_process	3.21788	0.0400399
GO:0051952	regulation of amine transport	biological_process	3.21535	0.0401414
GO:0072089	stem cell proliferation	biological_process	3.21535	0.0401414
GO:1903578	regulation of ATP metabolic process	biological_process	3.21535	0.0401414
GO:0021762	substantia nigra development	biological_process	3.21467	0.0401686
GO:0032881	regulation of polysaccharide metabolic process	biological_process	3.21467	0.0401686
GO:0055006	cardiac cell development	biological_process	3.21467	0.0401686
GO:1903670	regulation of sprouting angiogenesis	biological_process	3.21467	0.0401686
GO:0003008	system process	biological_process	3.20453	0.0405779
GO:0035296	regulation of tube diameter	biological_process	3.20396	0.0406011
GO:0043204	perikaryon	cellular_component	3.20396	0.0406011
GO:0097746	blood vessel diameter maintenance	biological_process	3.20396	0.0406011
GO:0042692	muscle cell differentiation	biological_process	3.20051	0.0407416
GO:0048863	stem cell differentiation	biological_process	3.20051	0.0407416
GO:0035150	regulation of tube size	biological_process	3.17729	0.0416985
GO:0030509	BMP signaling pathway	biological_process	3.17596	0.041754
GO:0030518	nuclear receptor-mediated steroid hormone signaling pathway	biological_process	3.17596	0.041754
GO:0043401	steroid hormone receptor signaling pathway	biological_process	3.17596	0.041754
GO:0098631	cell adhesion mediator activity	molecular_function	3.17596	0.041754
GO:0005125	cytokine activity	molecular_function	3.17332	0.0418643
GO:0006690	icosanoid metabolic process	biological_process	3.16907	0.0420427
GO:0030036	actin cytoskeleton organization	biological_process	3.16764	0.0421029
GO:0001707	mesoderm formation	biological_process	3.16061	0.0423999
GO:0002689	negative regulation of leukocyte chemotaxis	biological_process	3.15945	0.042449
GO:0003094	glomerular filtration	biological_process	3.15945	0.042449
GO:0010744	positive regulation of macrophage derived foam cell differentiation	biological_process	3.15945	0.042449
GO:0015245	fatty acid transmembrane transporter activity	molecular_function	3.15945	0.042449
GO:0030812	negative regulation of nucleotide catabolic process	biological_process	3.15945	0.042449
GO:0033122	negative regulation of purine nucleotide catabolic process	biological_process	3.15945	0.042449
GO:0033194	response to hydroperoxide	biological_process	3.15945	0.042449
GO:0045820	negative regulation of glycolytic process	biological_process	3.15945	0.042449
GO:0051797	regulation of hair follicle development	biological_process	3.15945	0.042449
GO:0072359	circulatory system development	biological_process	3.15945	0.042449
GO:0010959	regulation of metal ion transport	biological_process	3.15144	0.0427907
GO:0051279	regulation of release of sequestered calcium ion into cytosol	biological_process	3.13723	0.0434029
GO:0045664	regulation of neuron differentiation	biological_process	3.13471	0.0435123
GO:0048878	chemical homeostasis	biological_process	3.12398	0.0439819
GO:0031594	neuromuscular junction	cellular_component	3.09914	0.045088
GO:0050729	positive regulation of inflammatory response	biological_process	3.09882	0.0451023
GO:0005488	binding	molecular_function	3.08339	0.0458038
GO:0001933	negative regulation of protein phosphorylation	biological_process	3.07704	0.0460954
GO:0002347	response to tumor cell	biological_process	3.07009	0.0464169
GO:0004745	all-trans-retinol dehydrogenase (NAD+) activity	molecular_function	3.07009	0.0464169
GO:0010224	response to UV-B	biological_process	3.07009	0.0464169
GO:0010314	phosphatidylinositol-5-phosphate binding	molecular_function	3.07009	0.0464169
GO:0031643	positive regulation of myelination	biological_process	3.07009	0.0464169
GO:0046457	prostanoid biosynthetic process	biological_process	3.07009	0.0464169
GO:0055022	negative regulation of cardiac muscle tissue growth	biological_process	3.07009	0.0464169
GO:0060716	labyrinthine layer blood vessel development	biological_process	3.07009	0.0464169
GO:0061117	negative regulation of heart growth	biological_process	3.07009	0.0464169
GO:0086013	membrane repolarization during cardiac muscle cell action potential	biological_process	3.07009	0.0464169
GO:0090189	regulation of branching involved in ureteric bud morphogenesis	biological_process	3.07009	0.0464169
GO:0099622	cardiac muscle cell membrane repolarization	biological_process	3.07009	0.0464169
GO:2000193	positive regulation of fatty acid transport	biological_process	3.07009	0.0464169
GO:0006631	fatty acid metabolic process	biological_process	3.0674	0.0465419
GO:0006941	striated muscle contraction	biological_process	3.06168	0.0468092
GO:0060021	roof of mouth development	biological_process	3.06168	0.0468092
GO:0001217	DNA-binding transcription repressor activity	molecular_function	3.05993	0.0468912
GO:0019209	kinase activator activity	molecular_function	3.04776	0.047465
GO:0006720	isoprenoid metabolic process	biological_process	3.04711	0.0474962
GO:0097191	extrinsic apoptotic signaling pathway	biological_process	3.04711	0.0474962
GO:0016477	cell migration	biological_process	3.02525	0.0485455
GO:0016209	antioxidant activity	molecular_function	3.02482	0.0485665
GO:0001666	response to hypoxia	biological_process	3.02364	0.0486239
GO:0000302	response to reactive oxygen species	biological_process	3.0226	0.0486746
GO:0048608	reproductive structure development	biological_process	3.0225	0.0486793
GO:0000494	box C/D sno(s)RNA 3'-end processing	biological_process	3.02175	0.0487158
GO:0000810	diacylglycerol diphosphate phosphatase activity	molecular_function	3.02175	0.0487158
GO:0001560	regulation of cell growth by extracellular stimulus	biological_process	3.02175	0.0487158
GO:0001587	Gq/11-coupled serotonin receptor activity	molecular_function	3.02175	0.0487158
GO:0001605	adrenomedullin receptor activity	molecular_function	3.02175	0.0487158
GO:0001661	conditioned taste aversion	biological_process	3.02175	0.0487158
GO:0001839	neural plate morphogenesis	biological_process	3.02175	0.0487158
GO:0002018	renin-angiotensin regulation of aldosterone production	biological_process	3.02175	0.0487158
GO:0002019	regulation of renal output by angiotensin	biological_process	3.02175	0.0487158
GO:0002034	maintenance of blood vessel diameter homeostasis by renin-angiotensin	biological_process	3.02175	0.0487158
GO:0002154	thyroid hormone receptor signaling pathway	biological_process	3.02175	0.0487158
GO:0002157	positive regulation of thyroid hormone receptor signaling pathway	biological_process	3.02175	0.0487158
GO:0002448	mast cell mediated immunity	biological_process	3.02175	0.0487158
GO:0002884	negative regulation of hypersensitivity	biological_process	3.02175	0.0487158
GO:0003072	renal control of peripheral vascular resistance involved in regulation of systemic arterial blood pressure	biological_process	3.02175	0.0487158
[truncated: 108 more rows]

## Sheet: Table S7
Table S7. Gene ontology analysis of genes with reduced expression following selumetinib treatment.
[truncated: 1,302 more rows]
