# Supplementary material for: MEK inhibitor mirdametinib promotes fracture healing in osteofibrous dysplasia RASopathy
Source: J Clin Invest. 2026 Feb 26;136(9):e199048. doi: 10.1172/JCI199048 (PMC13132394; doi:10.1172/JCI199048)
Supplement: Supplemental table 8 [file jci-136-199048-s099.xlsx]

## Sheet: Table S8
Table S8. Primer sequences.
Species	Gene	Assay	Forward	Reverse
Mouse	Gapdh	RT-qPCR	CAGCCTCGTCCCGTAGAC	CGCTCCTGGAAGATGGTG
Mouse	Dmp1	RT-qPCR	TGGGAGCCAGAGAGGGTAG	TTGTGGTATCTGGCAACTGG
Mouse	Ibsp	RT-qPCR	CAGGGAGGCAGTGACTCTTC	AGTGTGGAAAGTGTGGCGTT
Mouse	Alpl	RT-qPCR	CACAATATCAAGGATATCGACGTGA	ACATCAGTTCTGTTCTTCGGGTACA
Mouse	Runx2	RT-qPCR	TACAAACCATACCCAGTCCCTGTTT	AGTGCTCTAACCACAGTCCATGCA
Mouse	Postn	RT-qPCR	GCGACCTCTACAATGGACA	TTTCTCGGAATATGTGAATGG
Mouse	LepR	RT-qPCR	TGATGTGTCAGAAATTCTATGTGG	TGCCAGGTTAAGTGCAGCTAT
Mouse	Hgf	RT-qPCR	TTCTGCCGGTCCTGTTG	TGGGTCTTCCTTGGTAAGAGTAG
Mouse	Met	RT-qPCR	CAACAAGACGGGTGCCAAG	TTCACGTCGGGATAAGGAGG
Mouse	Vim	RT-qPCR	CCAGAGAGAGGAAGCCGAAA	TCATCGTGCAGTTTCTTCAAAA
Mouse	Ncad	RT-qPCR	CAATGACGTCCACCCTGTTCT	CTGCCATGACTTTCTACGGAGA
Mouse	MetWT	Allele-specific RT-qPCR	TAGTGATTGGACCCAGCAGC	CGTAGTGATTGGACCCAGCA
Mouse	MetJMD	Allele-specific RT-qPCR	CCAGAAGGGCATTTTGGC	TCCTCAGGCAGATTCCCAAG
Human	MET exon 14	RT-PCR/Sanger sequencing	CCAATGACCTGCTGAAATTG	CACAACCAAAATGCCCTCTT
Human	MET exon 14	Genomic DNA/Sanger sequencing	ACTGGGTCAAAGTCTCCTGG	TCAAATACTTACTTGGCAGAGGT
