# Supplementary material for: MEK inhibitor mirdametinib promotes fracture healing in osteofibrous dysplasia RASopathy
Source: J Clin Invest. 2026 Feb 26;136(9):e199048. doi: 10.1172/JCI199048 (PMC13132394; doi:10.1172/JCI199048)
Supplement: Supporting data values [file jci-136-199048-s100.xlsx]

## Sheet: Fig 1B
Timepoint	Control	Control	Control	Met-deltaJMD	Met-deltaJMD	Met-deltaJMD	Met-deltaJMD	Met-deltaJMD
0	0.013603	0.044487	0.481595	0.01349	0.04664	0.414537	0.543519	0.165014
5	0.025743	0.058383	0.837545	0.02819	0.1	0.987755	1.04167	0.305085
15	0.013265	0.039619	0.407975	0.023364	0.093939	0.519231	0.670968	0.267023
30	0.010446	0.022857	0.210526	0.01949	0.048303	0.191601	0.363834	0.167257
60	0.008077	0.019545	0.338658	0.018247	0.018966	0.189524	0.201786	0.074528

## Sheet: Fig. 1C
	Control	Control	Control	Control	Control	Control	Control	Control	Control	Met-deltaJMD	Met-deltaJMD	Met-deltaJMD	Met-deltaJMD	Met-deltaJMD	Met-deltaJMD	Met-deltaJMD	Met-deltaJMD	Met-deltaJMD
BMSC	0.00182988	0.00149596	0.00114053	0.00193012	0.000701686	0.00161922	0.00130424	0.000509212	0.00222655	0.00522866	0.00274866	0.00282955	0.00340311	0.00217274	0.00201447	0.00188972	0.00317906	0.00204158
PEC	0.006532	0.012186	0.007383	0.010423	0.006033	0.004073	0.008213	0.007873		0.017377	0.018658	0.020139	0.017117	0.013668	0.026336	0.013667

## Sheet: Fig. 1D
	Control	Control	Control	Control	Control	Met-deltaJMD	Met-deltaJMD	Met-deltaJMD	Met-deltaJMD
BMSC	0.002965	0.00472	0.007177	0.00408		0.024932	0.013148	0.014645
PEC	0.132032	0.07892	0.097749	0.071259	0.071619	0.080866	0.103062	0.080986	0.078657

## Sheet: Fig. 1F
	Control	Control	Control	Control	Control	Met-deltaJMD	Met-deltaJMD	Met-deltaJMD	Met-deltaJMD	Met-deltaJMD
BMSC	0.047727	0.05739	0.140867	0.052966	0.110957	0.029866	0.151306	0.23237	0.05774	0.138095
PEC	0.561576	0.226531	0.31	0.105409	0.2	0.566298	0.209091	0.254229	0.105476	0.211321

## Sheet: Fig. 1G
Control	Met-deltaJMD
10900	45000
12000	46500
11100	43700
10900	46600

## Sheet: Fig. 1H
Control	Met-deltaJMD
0.015	0.02
0.012	0.025
0.015	0.024
0.01	0.028
0.016	0.026
0.01	0.034

## Sheet: Fig. 1I
Control	Met-deltaJMD
1.009	2.843
1.577	2.864
0.941	1.988
1.028	1.113
1.386	1.783
1.969	2.984

## Sheet: Fig 2A
	undifferentiated	undifferentiated	undifferentiated	undifferentiated	undifferentiated	undifferentiated	undifferentiated	undifferentiated	osteogenesis	osteogenesis	osteogenesis	osteogenesis	osteogenesis	osteogenesis	osteogenesis	osteogenesis	osteogenesis
Control	0.00052	0.000617	0.001744	0.001021	0.000925	0.001047	0.000821	0.000833	0.008169	0.008387	0.009317	0.037661	0.029079	0.01456	0.01478	0.015678
Met-deltaJMD	0.00951	0.009442	0.010719	0.010359	0.010225	0.009071	0.00268	0.00258	0.002762	0.003956	0.003968	0.003886	0.004815	0.004938	0.009387	0.011309	0.010854

## Sheet: Fig 2B
	undifferentiated	undifferentiated	undifferentiated	undifferentiated	undifferentiated	undifferentiated	undifferentiated	undifferentiated	undifferentiated	osteogenesis	osteogenesis	osteogenesis	osteogenesis	osteogenesis	osteogenesis	osteogenesis	osteogenesis	osteogenesis
Control	3.86e-05	6.46e-05	0.000145	0.000224	0.000202	0.000237	0.000188	0.000102	0.000117	0.000267	0.000243	0.000315	0.000225	0.000248	0.000201
Met-deltaJMD	6.86e-05	8.25e-05	9.33e-05	0.000332	0.000335	0.000329	0.000204			5.57e-05	3.96e-05	7.95e-05	0.000179	9.36e-05	0.000104	0.000179	0.000176	0.000182

## Sheet: Fig. 2D
Control	Met-deltaJMD
0.286231	0.042927
0.50362	0.127601
2.50163	0.185841
1.77333	0.526268
1.04356	0.415493
0.581989	0.296073

[truncated: 63 more sheets: Fig. 2E, Fig. 2F, Fig. 2G, Fig. 2H, Fig. 2I, Fig. 2J, Fig. 2K, Fig. 2L, Fig. 2M, Fig. 2O, Fig 3A, Fig. 3B, Fig 3C, Fig. 3D, Fig. 3E, Fig. 3F, Fig. 3H, Fig. 4C, Fig. 4D, Fig. 4E …]
